# Supplementary material for: Crisis-driven digitalization and academic success across disciplines
Source: PLoS One. 2024 Feb 15;19(2):e0293588. doi: 10.1371/journal.pone.0293588 (PMC10868814; doi:10.1371/journal.pone.0293588)
Supplement: S1 Data — (XLSX) [file pone.0293588.s001.xlsx]

## Sheet: Underlying Data
school_dummy	academicyear	falldummy	semesterstart	period	covids2	coursedisciplinecode	courseid	studyyear	pogramnonprogram	disciplinecode	bscmscdummy	covid	covids1	gender_dummy	nationality	grade	gradevariable	passfaildummy	studentid	studentage
4	2017	1	A2	2	0	1	1268	1	0	5	1	0	0	1	3		0	0	60	1994
4	2016	1	A2	2	0	1	1268	1	0	15	1	0	0	1	3		0	0	141	1991
4	2018	1	A2	2	0	1	1268	1	0	5	1	0	0	1	3	3	0	0	711	1999
4	2015	0	S1	3	0	1	1268	1	0	15	1	0	0	1	3		0	0	2252	1995
4	2017	1	A2	2	0	1	1268	1	0	5	1	0	0	1	1		0	0	2677	1986
4	2015	0	S1	3	0	1	1268	1	0	15	1	0	0	1	3		0	0	2872	1993
4	2015	0	S1	3	0	1	1268	1	0	15	1	0	0	1	3		0	0	3880	1996
4	2016	1	A2	2	0	1	1268	1	0	15	1	0	0	0	3		0	0	3987	1995
4	2018	1	A2	2	0	1	1268	1	0	5	1	0	0	1	3	4	0	0	4904	1995
4	2017	1	A2	2	0	1	1268	1	0	5	1	0	0	1	3		0	0	5576	1998
4	2017	1	A2	2	0	1	1268	1	0	5	1	0	0	1	1	4	0	0	5896	1998
4	2015	0	S1	3	0	1	1268	1	0	15	1	0	0	1	3		0	0	6393	1993
4	2016	1	A2	2	0	1	1268	2	0	15	1	0	0	1	3		0	0	6393	1993
4	2017	1	A2	2	0	1	1268	1	0	5	1	0	0	1	3	4	0	0	6502	1998
4	2017	1	A2	2	0	1	1268	1	0	5	1	0	0	1	3		0	0	6728	1988
4	2014	0	S1	3	0	1	1268	1	0	15	1	0	0	1	2	3	0	0	7252	1995
4	2015	0	S1	3	0	1	1268	1	0	15	1	0	0	1	3	3	0	0	7283	1993
4	2017	1	A2	2	0	1	1268	1	0	5	1	0	0	1	3	4	0	0	7307	1998
4	2017	1	A2	2	0	1	1268	1	0	5	1	0	0	1	3	4	0	0	7318	1998
4	2014	0	S1	3	0	1	1268	1	0	15	1	0	0	1	2	3	0	0	7504	1995
4	2016	1	A2	2	0	1	1268	1	0	15	1	0	0	0	3	3	0	0	7595	1998
4	2018	1	A2	2	0	1	1268	1	0	5	1	0	0	1	2		0	0	7792	1999
4	2018	1	A2	2	0	1	1268	1	0	5	1	0	0	0	2	4	0	0	7831	1999
4	2017	1	A2	2	0	1	1268	1	0	5	1	0	0	1	3		0	0	8005	1998
4	2017	1	A2	2	0	1	1268	1	0	5	1	0	0	0	3	4	0	0	8530	1999
4	2016	1	A2	2	0	1	1268	2	0	15	1	0	0	1	1		0	0	8759	1996
4	2015	0	S1	3	0	1	1268	1	0	15	1	0	0	1	3		0	0	9350	1991
4	2016	1	A2	2	0	1	1268	1	0	15	1	0	0	1	3	4	0	0	10386	1992
4	2014	0	S1	3	0	1	1268	1	0	15	1	0	0	1	2	3	0	0	10517	1988
4	2016	1	A2	2	0	1	1268	1	0	15	1	0	0	0	1	3	0	0	11203	1995
4	2017	1	A2	2	0	1	1268	1	0	5	1	0	0	0	1	3	0	0	13009	1991
4	2014	0	S1	3	0	1	1268	1	0	15	1	0	0	1	2		0	0	13025	1995
4	2018	1	A2	2	0	1	1268	1	0	5	1	0	0	1	2	4	0	0	13111	1996
4	2017	1	A2	2	0	1	1268	1	0	5	1	0	0	1	1		0	0	13378	1993
4	2014	0	S1	3	0	1	1268	1	0	15	1	0	0	1	2	4	0	0	13828	1991
4	2018	1	A2	2	0	1	1268	1	0	5	1	0	0	1	3	3	0	0	14437	1992
4	2015	0	S1	3	0	1	1268	1	0	15	1	0	0	1	3		0	0	15613	1989
4	2017	1	A2	2	0	1	1268	1	0	5	1	0	0	1	1		0	0	18001	1986
4	2018	1	A2	2	0	1	1268	1	0	5	1	0	0	1	2	4	0	0	18170	1993
4	2014	0	S1	3	0	1	1268	1	0	15	1	0	0	1	2		0	0	18192	1986
4	2016	1	A2	2	0	1	1268	1	0	15	1	0	0	0	3		0	0	18196	1995
4	2016	1	A2	2	0	1	1268	1	0	15	1	0	0	1	3		0	0	18848	1993
4	2015	0	S1	3	0	1	1268	1	0	15	1	0	0	1	3		0	0	19325	1993
4	2017	1	A2	2	0	1	1268	1	0	5	1	0	0	0	3	4	0	0	19449	1995
4	2014	0	S1	3	0	1	1268	1	0	15	1	0	0	1	2	3	0	0	19482	1994
4	2017	1	A2	2	0	1	1268	1	0	5	1	0	0	0	1		0	0	20436	1993
4	2018	1	A2	2	0	1	1268	1	0	5	1	0	0	0	1		0	0	20436	1993
4	2016	1	A2	2	0	1	1268	1	0	15	1	0	0	1	3	3	0	0	21162	1992
4	2016	1	A2	2	0	1	1268	1	0	15	1	0	0	1	3	3	0	0	21771	1997
4	2015	0	S1	3	0	1	1268	1	0	15	1	0	0	1	3	4	0	0	21971	1995
4	2017	1	A2	2	0	1	1268	1	0	5	1	0	0	1	3		0	0	23288	1984
4	2016	1	A2	2	0	1	1268	1	0	15	1	0	0	0	3		0	0	23563	1995
4	2016	1	A2	2	0	1	1268	1	0	15	1	0	0	1	3	3	0	0	24012	1990
4	2016	1	A2	2	0	1	1268	1	0	15	1	0	0	0	1	4	0	0	24180	1997
4	2016	1	A2	2	0	1	1268	1	0	15	1	0	0	0	3		0	0	24501	1997
4	2018	1	A2	2	0	1	1268	1	0	5	1	0	0	1	1		0	0	24908	1993
4	2016	1	A2	2	0	1	1268	1	0	15	1	0	0	0	3		0	0	25809	1995
4	2016	1	A2	2	0	1	1268	1	0	15	1	0	0	1	3		0	0	26547	1995
4	2014	0	S1	3	0	1	1268	1	0	15	1	0	0	1	2	4	0	0	26565	1994
4	2017	1	A2	2	0	1	1268	1	0	5	1	0	0	0	2		0	0	28282	1989
4	2016	1	A2	2	0	1	1268	1	0	15	1	0	0	1	3	4	0	0	29233	1995
4	2016	1	A2	2	0	1	1268	1	0	15	1	0	0	1	3		0	0	29586	1993
4	2017	1	A2	2	0	1	1268	1	0	5	1	0	0	1	3	4	0	0	29705	1980
4	2018	1	A2	2	0	1	1268	1	0	5	1	0	0	0	3	3	0	0	30915	1995
4	2016	1	A2	2	0	1	1268	1	0	15	1	0	0	1	3		0	0	30986	1993
4	2017	1	A2	2	0	1	1268	1	0	5	1	0	0	1	2	3	0	0	31122	1995
4	2018	1	A2	2	0	1	1268	1	0	5	1	0	0	1	1		0	0	31431	1994
4	2018	1	A2	2	0	1	1268	1	0	5	1	0	0	1	1		0	0	31761	1994
4	2014	0	S1	3	0	1	1268	1	0	15	1	0	0	0	2	3	0	0	32559	1993
4	2016	1	A2	2	0	1	1268	1	0	15	1	0	0	1	3		0	0	33349	1997
4	2015	0	S1	3	0	1	1268	1	0	15	1	0	0	1	3	4	0	0	33695	1988
4	2018	1	A2	2	0	1	1268	1	0	5	1	0	0	0	3	3	0	0	35042	1994
4	2016	1	A2	2	0	1	1268	1	0	15	1	0	0	1	3		0	0	36738	1997
4	2018	1	A2	2	0	1	1268	1	0	5	1	0	0	1	3		0	0	36998	1998
4	2018	1	A2	2	0	1	1268	1	0	5	1	0	0	1	3		0	0	36999	1997
4	2014	0	S1	3	0	1	1268	1	0	15	1	0	0	1	2		0	0	37022	1990
4	2017	1	A2	2	0	1	1268	1	0	5	1	0	0	1	3		0	0	37206	1996
4	2016	1	A2	2	0	1	1268	1	0	15	1	0	0	1	3		0	0	37653	1992
4	2017	1	A2	2	0	1	1268	1	0	5	1	0	0	0	3	4	0	0	37813	1997
4	2014	0	S1	3	0	1	1268	1	0	15	1	0	0	1	2		0	0	37965	1988
4	2018	1	A2	2	0	1	1268	1	0	5	1	0	0	0	3		0	0	37974	1997
4	2014	0	S1	3	0	1	1268	1	0	15	1	0	0	1	2		0	0	38739	1969
4	2018	1	A2	2	0	1	1268	1	0	5	1	0	0	1	3		0	0	38819	1999
4	2018	1	A2	2	0	1	1268	1	0	5	1	0	0	1	2		0	0	39070	1998
4	2017	1	A2	2	0	1	1268	1	0	5	1	0	0	1	3	4	0	0	39202	1998
4	2018	1	A2	2	0	1	1268	1	0	5	1	0	0	0	1		0	0	39973	1991
4	2017	1	A2	2	0	1	1268	1	0	5	1	0	0	1	2	3	0	0	40077	1997
4	2015	0	S1	3	0	1	1268	1	0	15	1	0	0	1	3	3	0	0	40140	1995
4	2017	1	A1	1	0	1	1269	1	0	5	1	0	0	1	3		0	0	60	1994
4	2017	1	A1	1	0	1	1269	1	0	5	1	0	0	1	1		0	0	2677	1986
4	2017	1	A1	1	0	1	1269	1	0	5	1	0	0	0	3	4	0	0	4054	1998
4	2017	1	A1	1	0	1	1269	1	0	5	1	0	0	1	3	4	0	0	6322	1998
4	2017	1	A1	1	0	1	1269	1	0	5	1	0	0	1	3		0	0	6728	1988
4	2016	1	A2	2	0	1	1269	1	0	15	1	0	0	1	3	3	0	0	7241	1992
4	2015	1	A2	2	0	1	1269	1	0	15	1	0	0	1	3	4	0	0	7283	1993
4	2016	1	A2	2	0	1	1269	1	0	15	1	0	0	0	3	3	0	0	7595	1998
4	2017	1	A1	1	0	1	1269	1	0	5	1	0	0	1	3	3	0	0	8005	1998
4	2014	1	A2	2	0	1	1269	1	0	15	1	0	0	0	2		0	0	10228	1991
4	2014	1	A2	2	0	1	1269	1	0	15	1	0	0	1	2	3	0	0	10517	1988
4	2015	1	A2	2	0	1	1269	1	0	15	1	0	0	0	1		0	0	10874	1988
4	2014	1	A2	2	0	1	1269	1	0	15	1	0	0	1	2		0	0	13025	1995
4	2017	1	A1	1	0	1	1269	1	0	5	1	0	0	1	1		0	0	13378	1993
4	2014	1	A2	2	0	1	1269	1	0	15	1	0	0	0	2	3	0	0	15603	1989
4	2014	1	A2	2	0	1	1269	1	0	15	1	0	0	1	2	3	0	0	16884	1995
4	2014	1	A2	2	0	1	1269	1	0	15	1	0	0	1	2	3	0	0	17668	1995
4	2017	1	A1	1	0	1	1269	1	0	5	1	0	0	1	1		0	0	18001	1986
4	2016	1	A2	2	0	1	1269	1	0	15	1	0	0	1	3	3	0	0	18848	1993
4	2017	1	A1	1	0	1	1269	1	0	5	1	0	0	0	1		0	0	20436	1993
4	2017	1	A1	1	0	1	1269	1	0	5	1	0	0	1	3		0	0	23288	1984
4	2016	1	A2	2	0	1	1269	1	0	15	1	0	0	1	3	3	0	0	24012	1990
4	2016	1	A2	2	0	1	1269	1	0	15	1	0	0	0	1	4	0	0	24180	1997
4	2016	1	A2	2	0	1	1269	1	0	15	1	0	0	0	3	3	0	0	24501	1997
4	2016	1	A2	2	0	1	1269	1	0	15	1	0	0	0	3	3	0	0	27435	1996
4	2015	1	A2	2	0	1	1269	1	0	15	1	0	0	0	3		0	0	28058	1987
4	2017	1	A1	1	0	1	1269	1	0	5	1	0	0	0	2		0	0	28282	1989
4	2015	1	A2	2	0	1	1269	1	0	15	1	0	0	1	1		0	0	28837	1991
4	2017	1	A1	1	0	1	1269	1	0	5	1	0	0	1	3	3	0	0	29705	1980
4	2016	1	A2	2	0	1	1269	1	0	15	1	0	0	1	3		0	0	30986	1993
4	2018	1	A1	1	0	1	1269	1	0	5	1	0	0	1	1		0	0	31431	1994
4	2016	1	A2	2	0	1	1269	1	0	15	1	0	0	1	3	4	0	0	33349	1997
4	2016	1	A2	2	0	1	1269	1	0	15	1	0	0	1	3	4	0	0	34616	1990
4	2018	1	A1	1	0	1	1269	1	0	5	1	0	0	0	3	3	0	0	35042	1994
4	2018	1	A1	1	0	1	1269	1	0	5	1	0	0	1	3	3	0	0	36998	1998
4	2014	1	A2	2	0	1	1269	1	0	15	1	0	0	1	2		0	0	37022	1990
4	2014	1	A2	2	0	1	1269	1	0	15	1	0	0	1	2		0	0	37965	1988
4	2018	1	A1	1	0	1	1269	1	0	5	1	0	0	0	3		0	0	37974	1997
4	2018	1	A1	1	0	1	1269	1	0	5	1	0	0	1	3	3	0	0	38819	1999
4	2017	0	S1	3	0	1	1270	1	0	5	1	0	0	1	3		0	0	60	1994
4	2016	0	S1	3	0	1	1270	1	0	15	1	0	0	1	1	4	0	0	945	1984
4	2015	1	A1	1	0	1	1270	1	0	15	1	0	0	1	3	3	0	0	2252	1995
4	2015	0	S1	3	0	1	1270	1	0	15	1	0	0	1	3	3	0	0	2252	1995
4	2017	0	S1	3	0	1	1270	1	0	5	1	0	0	0	3	3	0	0	2523	1998
4	2015	1	A2	2	0	1	1270	1	0	15	1	0	0	1	3		0	0	2872	1993
4	2015	0	S1	3	0	1	1270	1	0	15	1	0	0	1	3		0	0	2872	1993
4	2015	1	A2	2	0	1	1270	1	0	15	1	0	0	1	3		0	0	3880	1996
4	2015	0	S1	3	0	1	1270	1	0	15	1	0	0	1	3		0	0	3880	1996
4	2016	0	S1	3	0	1	1270	1	0	15	1	0	0	0	3		0	0	3987	1995
4	2015	1	A1	1	0	1	1270	1	0	15	1	0	0	1	3	3	0	0	4064	1996
4	2017	0	S1	3	0	1	1270	1	0	5	1	0	0	1	3		0	0	5576	1998
4	2015	1	A1	1	0	1	1270	1	0	15	1	0	0	1	3	3	0	0	5753	1996
4	2015	0	S1	3	0	1	1270	1	0	15	1	0	0	1	3	3	0	0	5753	1996
4	2017	0	S1	3	0	1	1270	1	0	5	1	0	0	1	1		0	0	5896	1998
4	2015	1	A2	2	0	1	1270	1	0	15	1	0	0	1	3		0	0	6393	1993
4	2015	0	S1	3	0	1	1270	1	0	15	1	0	0	1	3		0	0	6393	1993
4	2016	1	A1	1	0	1	1270	2	0	15	1	0	0	1	3	3	0	0	6393	1993
4	2017	0	S1	3	0	1	1270	1	0	5	1	0	0	1	3	3	0	0	6502	1998
4	2014	1	A1	1	0	1	1270	1	0	15	1	0	0	1	2	4	0	0	6890	1984
4	2014	0	S1	3	0	1	1270	1	0	15	1	0	0	1	2	4	0	0	6890	1984
4	2014	1	A1	1	0	1	1270	1	0	15	1	0	0	1	2	3	0	0	7252	1995
4	2015	1	A1	1	0	1	1270	1	0	15	1	0	0	1	3	3	0	0	7283	1993
4	2017	0	S1	3	0	1	1270	1	0	5	1	0	0	1	3	4	0	0	7307	1998
4	2017	0	S1	3	0	1	1270	1	0	5	1	0	0	1	3	3	0	0	7318	1998
4	2014	1	A1	1	0	1	1270	1	0	15	1	0	0	0	2	4	0	0	7457	1992
4	2014	1	A1	1	0	1	1270	1	0	15	1	0	0	1	2	3	0	0	7504	1995
4	2015	1	A2	2	0	1	1270	1	0	15	1	0	0	1	1		0	0	8143	1988
4	2015	1	A1	1	0	1	1270	1	0	15	1	0	0	1	3	3	0	0	8858	1996
4	2014	1	A1	1	0	1	1270	1	0	15	1	0	0	0	2		0	0	10228	1991
4	2014	1	A1	1	0	1	1270	1	0	15	1	0	0	1	2		0	0	10517	1988
4	2014	0	S1	3	0	1	1270	1	0	15	1	0	0	1	2		0	0	10517	1988
4	2015	1	A2	2	0	1	1270	1	0	15	1	0	0	0	1		0	0	10874	1988
4	2016	0	S1	3	0	1	1270	1	0	15	1	0	0	0	1	4	0	0	11203	1995
4	2014	1	A1	1	0	1	1270	1	0	15	1	0	0	1	2		0	0	11585	1995
4	2014	1	A1	1	0	1	1270	1	0	15	1	0	0	1	2		0	0	13025	1995
4	2014	0	S1	3	0	1	1270	1	0	15	1	0	0	1	2		0	0	13025	1995
4	2015	1	A1	1	0	1	1270	1	0	15	1	0	0	1	3	4	0	0	15297	1982
4	2014	1	A1	1	0	1	1270	1	0	15	1	0	0	1	2	3	0	0	16599	1994
4	2014	1	A1	1	0	1	1270	1	0	15	1	0	0	1	2		0	0	17668	1995
4	2014	0	S1	3	0	1	1270	1	0	15	1	0	0	1	2		0	0	17668	1995
4	2014	1	A1	1	0	1	1270	1	0	15	1	0	0	1	2	3	0	0	18192	1986
4	2014	0	S1	3	0	1	1270	1	0	15	1	0	0	1	2	3	0	0	18192	1986
4	2016	0	S1	3	0	1	1270	1	0	15	1	0	0	0	3		0	0	18196	1995
4	2016	0	S1	3	0	1	1270	1	0	15	1	0	0	1	3		0	0	18848	1993
4	2014	1	A1	1	0	1	1270	1	0	15	1	0	0	1	2	3	0	0	18912	1991
4	2015	1	A1	1	0	1	1270	1	0	15	1	0	0	0	3	3	0	0	19282	1992
4	2015	0	S1	3	0	1	1270	1	0	15	1	0	0	0	3	3	0	0	19282	1992
4	2015	1	A1	1	0	1	1270	1	0	15	1	0	0	1	3	3	0	0	19325	1993
4	2015	0	S1	3	0	1	1270	1	0	15	1	0	0	1	3	3	0	0	19325	1993
4	2014	1	A1	1	0	1	1270	1	0	15	1	0	0	1	2	3	0	0	19482	1994
4	2014	0	S1	3	0	1	1270	1	0	15	1	0	0	1	2	3	0	0	19482	1994
4	2015	0	S1	3	0	1	1270	1	0	15	1	0	0	1	3		0	0	20423	1990
4	2017	0	S1	3	0	1	1270	1	0	5	1	0	0	0	1		0	0	20436	1993
4	2018	0	S1	3	0	1	1270	1	0	5	1	0	0	0	1		0	0	20436	1993
4	2016	0	S1	3	0	1	1270	1	0	15	1	0	0	1	3	4	0	0	21771	1997
4	2015	1	A1	1	0	1	1270	1	0	15	1	0	0	1	3	4	0	0	21971	1995
4	2015	0	S1	3	0	1	1270	1	0	15	1	0	0	1	3	4	0	0	21971	1995
4	2016	0	S1	3	0	1	1270	1	0	15	1	0	0	1	3		0	0	23670	1993
4	2016	0	S1	3	0	1	1270	1	0	15	1	0	0	1	3	3	0	0	24012	1990
4	2016	0	S1	3	0	1	1270	1	0	15	1	0	0	0	3	3	0	0	24501	1997
4	2018	0	S1	3	0	1	1270	1	0	5	1	0	0	1	1		0	0	24908	1993
4	2016	0	S1	3	0	1	1270	1	0	15	1	0	0	1	3	3	0	0	25776	1993
4	2016	0	S1	3	0	1	1270	1	0	15	1	0	0	0	3		0	0	25809	1995
4	2015	1	A2	2	0	1	1270	1	0	15	1	0	0	0	1		0	0	26118	1991
4	2015	1	A2	2	0	1	1270	1	0	15	1	0	0	0	3		0	0	28058	1987
4	2015	1	A1	1	0	1	1270	1	0	15	1	0	0	1	1	3	0	0	28757	1993
4	2015	1	A2	2	0	1	1270	1	0	15	1	0	0	1	1		0	0	28837	1991
4	2016	0	S1	3	0	1	1270	1	0	15	1	0	0	1	3		0	0	29586	1993
4	2018	0	S1	3	0	1	1270	1	0	5	1	0	0	1	1		0	0	30667	1993
4	2016	0	S1	3	0	1	1270	1	0	15	1	0	0	1	3		0	0	30986	1993
4	2017	0	S1	3	0	1	1270	1	0	5	1	0	0	1	2	3	0	0	31122	1995
4	2014	1	A1	1	0	1	1270	1	0	15	1	0	0	1	2		0	0	33166	1994
4	2014	0	S1	3	0	1	1270	1	0	15	1	0	0	1	2		0	0	33166	1994
4	2016	0	S1	3	0	1	1270	1	0	15	1	0	0	1	3	3	0	0	33349	1997
4	2015	1	A1	1	0	1	1270	1	0	15	1	0	0	1	3	3	0	0	33695	1988
4	2018	0	S1	3	0	1	1270	1	0	5	1	0	0	0	3	3	0	0	35042	1994
4	2016	0	S1	3	0	1	1270	1	0	15	1	0	0	1	3		0	0	36738	1997
4	2018	0	S1	3	0	1	1270	1	0	5	1	0	0	1	3		0	0	36999	1997
4	2014	1	A1	1	0	1	1270	1	0	15	1	0	0	1	2		0	0	37022	1990
4	2014	0	S1	3	0	1	1270	1	0	15	1	0	0	1	2		0	0	37022	1990
4	2016	0	S1	3	0	1	1270	1	0	15	1	0	0	1	3		0	0	37653	1992
4	2014	1	A1	1	0	1	1270	1	0	15	1	0	0	1	2		0	0	37965	1988
4	2014	0	S1	3	0	1	1270	1	0	15	1	0	0	1	2		0	0	37965	1988
4	2018	0	S1	3	0	1	1270	1	0	5	1	0	0	0	3		0	0	37974	1997
4	2014	1	A1	1	0	1	1270	1	0	15	1	0	0	1	2		0	0	38739	1969
4	2014	0	S1	3	0	1	1270	1	0	15	1	0	0	1	2		0	0	38739	1969
4	2015	1	A1	1	0	1	1270	1	0	15	1	0	0	0	3	3	0	0	39511	1994
4	2015	0	S1	3	0	1	1270	1	0	15	1	0	0	0	3	3	0	0	39511	1994
4	2017	0	S1	3	0	1	1270	1	0	5	1	0	0	1	2	3	0	0	40077	1997
4	2016	1	A1	1	0	1	1271	2	0	15	1	0	0	1	3	3	0	0	5753	1996
4	2015	1	A1	1	0	1	1271	2	0	15	1	0	0	1	2		0	0	6890	1984
4	2016	1	A1	1	0	1	1271	2	0	15	1	0	0	1	3	3	0	0	7283	1993
4	2018	1	A1	1	0	1	1271	2	0	5	1	0	0	1	3	3	0	0	7318	1998
4	2015	1	A1	1	0	1	1271	2	0	15	1	0	0	0	2		0	0	7457	1992
4	2017	1	A1	1	0	1	1271	2	0	15	1	0	0	0	3	3	0	0	7595	1998
4	2018	1	A1	1	0	1	1271	2	0	5	1	0	0	1	3		0	0	8005	1998
4	2018	1	A1	1	0	1	1271	2	0	5	1	0	0	0	3	3	0	0	8530	1999
4	2016	1	A1	1	0	1	1271	2	0	15	1	0	0	0	3		0	0	8626	1989
4	2015	1	A1	1	0	1	1271	2	0	15	1	0	0	0	2	3	0	0	8670	1995
4	2016	1	A1	1	0	1	1271	2	0	15	1	0	0	1	3		0	0	9350	1991
4	2016	1	A1	1	0	1	1271	2	0	15	1	0	0	1	3	4	0	0	15297	1982
4	2015	1	A1	1	0	1	1271	2	0	15	1	0	0	0	2		0	0	15603	1989
4	2015	1	A1	1	0	1	1271	2	0	15	1	0	0	1	2		0	0	18192	1986
4	2017	1	A1	1	0	1	1271	2	0	15	1	0	0	0	3		0	0	18196	1995
4	2016	1	A1	1	0	1	1271	2	0	15	1	0	0	0	3		0	0	19282	1992
4	2016	1	A1	1	0	1	1271	2	0	15	1	0	0	1	3		0	0	19325	1993
4	2017	1	A1	1	0	1	1271	2	0	15	1	0	0	1	3		0	0	21162	1992
4	2017	1	A1	1	0	1	1271	2	0	15	1	0	0	1	3		0	0	21771	1997
4	2016	1	A1	1	0	1	1271	2	0	15	1	0	0	1	3		0	0	21971	1995
4	2015	1	A1	1	0	1	1271	2	0	15	1	0	0	1	2		0	0	23070	1993
4	2017	1	A1	1	0	1	1271	2	0	15	1	0	0	0	3	3	0	0	23563	1995
4	2017	1	A1	1	0	1	1271	2	0	15	1	0	0	0	1	3	0	0	24180	1997
4	2015	1	A1	1	0	1	1271	2	0	15	1	0	0	1	2	3	0	0	25148	1990
4	2017	1	A1	1	0	1	1271	2	0	15	1	0	0	1	3	3	0	0	25776	1993
4	2015	1	A1	1	0	1	1271	2	0	15	1	0	0	1	2	3	0	0	26565	1994
4	2017	1	A1	1	0	1	1271	2	0	15	1	0	0	1	3		0	0	29586	1993
4	2019	1	A1	1	0	1	1271	2	0	5	1	0	0	0	3	3	0	0	30915	1995
4	2016	1	A1	1	0	1	1271	2	0	15	1	0	0	0	3	4	0	0	31728	1996
4	2017	1	A1	1	0	1	1271	2	0	15	1	0	0	1	3	4	0	0	33349	1997
4	2016	1	A1	1	0	1	1271	2	0	15	1	0	0	1	3		0	0	33695	1988
4	2019	1	A1	1	0	1	1271	2	0	5	1	0	0	0	3	3	0	0	35042	1994
4	2016	1	A1	1	0	1	1271	2	0	15	1	0	0	1	3		0	0	36062	1996
4	2019	1	A1	1	0	1	1271	2	0	5	1	0	0	1	3		0	0	36998	1998
4	2019	1	A1	1	0	1	1271	2	0	5	1	0	0	1	3		0	0	36999	1997
4	2019	1	A1	1	0	1	1271	2	0	5	1	0	0	1	3		0	0	38819	1999
4	2019	1	A1	1	0	1	1271	2	0	5	1	0	0	1	2		0	0	39070	1998
4	2016	1	A1	1	0	1	1271	2	0	15	1	0	0	0	3	3	0	0	39511	1994
4	2014	1	A1	1	0	1	1272	2	0	15	1	0	0	1	3		0	0	60	1994
4	2016	1	A1	1	0	1	1272	2	0	15	1	0	0	1	3		0	0	1758	1996
4	2014	1	A1	1	0	1	1272	2	0	15	1	0	0	1	3	3	0	0	1974	1986
4	2016	1	A1	1	0	1	1272	2	0	15	1	0	0	1	3	3	0	0	6395	1987
4	2016	1	A1	1	0	1	1272	2	0	15	1	0	0	1	3		0	0	7197	1991
4	2015	1	A2	2	0	1	1272	2	0	15	1	0	0	0	2	3	0	0	7457	1992
4	2016	1	A1	1	0	1	1272	2	0	15	1	0	0	1	3		0	0	8858	1996
4	2016	1	A1	1	0	1	1272	2	0	15	1	0	0	1	3	3	0	0	10459	1994
4	2015	1	A2	2	0	1	1272	2	0	15	1	0	0	1	2		0	0	10517	1988
4	2015	1	A2	2	0	1	1272	2	0	15	1	0	0	1	2		0	0	13828	1991
4	2015	1	A2	2	0	1	1272	2	0	15	1	0	0	1	2		0	0	19482	1994
4	2014	1	A1	1	0	1	1272	2	0	15	1	0	0	1	3	4	0	0	23130	1993
4	2017	1	A1	1	0	1	1272	2	0	15	1	0	0	1	3		0	0	23670	1993
4	2014	1	A1	1	0	1	1272	2	0	15	1	0	0	1	3	3	0	0	24010	1993
4	2014	1	A1	1	0	1	1272	2	0	15	1	0	0	1	3		0	0	31892	1993
4	2015	1	A1	1	0	1	1273		1	4	3	0	0	1	3	4	0	0	371	1995
4	2014	1	A2	2	0	1	1273	2	0	8	1	0	0	1	3	3	0	0	892	1992
4	2016	1	A1	1	0	1	1273	4	0	8	1	0	0	0	3	4	0	0	2071	1987
4	2015	1	A1	1	0	1	1273	2	0	8	1	0	0	1	3	3	0	0	2637	1995
4	2016	1	A1	1	0	1	1273	2	0	8	1	0	0	0	3	4	0	0	3288	1994
4	2014	1	A2	2	0	1	1273	2	0	8	1	0	0	0	3	3	0	0	3801	1993
4	2014	1	A2	2	0	1	1273	2	0	8	1	0	0	0	3	3	0	0	6505	1995
4	2015	1	A1	1	0	1	1273	2	0	8	1	0	0	0	3	4	0	0	9427	1995
4	2014	1	A2	2	0	1	1273	2	0	8	1	0	0	0	3		0	0	10752	1983
4	2016	1	A1	1	0	1	1273		1	4	3	0	0	1	3	4	0	0	11922	1996
4	2014	1	A2	2	0	1	1273	2	0	8	1	0	0	0	3		0	0	13494	1991
4	2016	1	A1	1	0	1	1273	2	0	8	1	0	0	1	3		0	0	14583	1995
4	2016	1	A1	1	0	1	1273	2	0	8	1	0	0	0	3	3	0	0	14777	1991
4	2016	1	A1	1	0	1	1273		1	4	3	0	0	0	3	4	0	0	15238	1996
4	2014	1	A2	2	0	1	1273	2	0	8	1	0	0	1	3		0	0	15907	1992
4	2016	1	A1	1	0	1	1273		1	4	3	0	0	0	3		0	0	16797	1996
4	2016	1	A1	1	0	1	1273	2	0	8	1	0	0	1	3		0	0	17197	1988
4	2015	1	A1	1	0	1	1273	2	0	8	1	0	0	1	3	3	0	0	17456	1995
4	2016	1	A1	1	0	1	1273	2	0	8	1	0	0	0	3	3	0	0	21197	1993
4	2015	1	A1	1	0	1	1273		1	4	3	0	0	1	3		0	0	21583	1995
4	2015	1	A1	1	0	1	1273	2	0	8	1	0	0	1	3	3	0	0	21843	1994
4	2015	1	A1	1	0	1	1273	2	0	8	1	0	0	0	3	3	0	0	22575	1992
4	2015	1	A1	1	0	1	1273	2	0	8	1	0	0	0	3	4	0	0	22594	1991
4	2015	1	A1	1	0	1	1273	2	0	8	1	0	0	0	3		0	0	23488	1994
4	2016	1	A1	1	0	1	1273	2	0	8	1	0	0	1	3		0	0	23795	1994
4	2015	1	A1	1	0	1	1273	2	0	8	1	0	0	0	3		0	0	24823	1993
4	2015	1	A1	1	0	1	1273	2	0	8	1	0	0	0	3	4	0	0	25569	1985
4	2015	1	A1	1	0	1	1273	2	0	8	1	0	0	1	3		0	0	25735	1993
4	2015	1	A1	1	0	1	1273	2	0	8	1	0	0	1	3	3	0	0	26363	1995
4	2015	1	A1	1	0	1	1273	2	0	8	1	0	0	0	3	4	0	0	27417	1994
4	2015	1	A1	1	0	1	1273	2	0	8	1	0	0	1	3	4	0	0	27697	1995
4	2016	1	A1	1	0	1	1273		1	4	3	0	0	1	3		0	0	29913	1994
4	2016	1	A1	1	0	1	1273	2	0	8	1	0	0	1	3	4	0	0	29999	1994
4	2016	1	A1	1	0	1	1273		1	4	3	0	0	1	3	3	0	0	30101	1997
4	2014	1	A2	2	0	1	1273	2	0	8	1	0	0	1	3		0	0	32291	1989
4	2016	1	A1	1	0	1	1273	2	0	8	1	0	0	0	3	4	0	0	32658	1994
4	2015	1	A1	1	0	1	1273	2	0	8	1	0	0	0	3	4	0	0	34243	1994
4	2015	1	A1	1	0	1	1273	2	0	8	1	0	0	0	3	3	0	0	36340	1989
4	2016	1	A1	1	0	1	1273	2	0	8	1	0	0	0	3	3	0	0	37020	1994
4	2016	1	A1	1	0	1	1273	2	0	8	1	0	0	0	3	3	0	0	37668	1994
4	2018	0	S1	3	0	1	1385	2	0	5	1	0	0	1	3	4	0	0	116	1992
4	2017	0	S1	3	0	1	1385	2	0	5	1	0	0	1	3	3	0	0	191	1985
4	2017	0	S1	3	0	1	1385	2	0	5	1	0	0	1	3	3	0	0	2134	1996
4	2015	0	S1	3	0	1	1385	2	0	5	1	0	0	1	3	4	0	0	4017	1995
4	2015	0	S1	3	0	1	1385	2	0	5	1	0	0	1	3		0	0	4206	1983
4	2016	0	S1	3	0	1	1385	2	0	5	1	0	0	1	3	4	0	0	4672	1993
4	2018	0	S1	3	0	1	1385	2	0	5	1	0	0	1	3		0	0	6598	1998
4	2018	0	S1	3	0	1	1385	2	0	5	1	0	0	1	3	4	0	0	6696	1997
4	2018	0	S1	3	0	1	1385	2	0	5	1	0	0	1	3	4	0	0	7770	1993
4	2015	0	S1	3	0	1	1385	2	0	5	1	0	0	1	3	4	0	0	7866	1990
4	2017	0	S1	3	0	1	1385	2	0	5	1	0	0	1	3		0	0	9356	1995
4	2015	0	S1	3	0	1	1385	2	0	5	1	0	0	1	3		0	0	9381	1995
4	2017	0	S1	3	0	1	1385	2	0	5	1	0	0	1	3	3	0	0	10645	1991
4	2015	0	S1	3	0	1	1385	2	0	5	1	0	0	1	3		0	0	11903	1994
4	2016	0	S1	3	0	1	1385	2	0	5	1	0	0	1	3	3	0	0	11971	1995
4	2015	0	S1	3	0	1	1385	2	0	5	1	0	0	1	3	5	0	0	12151	1983
4	2017	0	S1	3	0	1	1385	2	0	5	1	0	0	1	3	4	0	0	12888	1996
4	2015	0	S1	3	0	1	1385	2	0	5	1	0	0	1	3		0	0	13469	1992
4	2017	0	S1	3	0	1	1385	2	0	5	1	0	0	1	3		0	0	13575	1995
4	2014	0	S1	3	0	1	1385	2	0	5	1	0	0	1	3	3	0	0	17864	1992
4	2016	0	S1	3	0	1	1385	2	0	5	1	0	0	1	3		0	0	18740	1994
4	2018	0	S1	3	0	1	1385	2	0	5	1	0	0	1	3	4	0	0	19323	1997
4	2015	0	S1	3	0	1	1385	2	0	5	1	0	0	0	3	3	0	0	20252	1995
4	2017	0	S1	3	0	1	1385	2	0	5	1	0	0	1	3	5	0	0	20977	1997
4	2014	0	S1	3	0	1	1385	2	0	5	1	0	0	1	3	3	0	0	21467	1994
4	2016	0	S1	3	0	1	1385	2	0	5	1	0	0	1	3		0	0	21485	1991
4	2017	0	S1	3	0	1	1385	2	0	5	1	0	0	0	3	4	0	0	22127	1993
4	2014	0	S1	3	0	1	1385	2	0	5	1	0	0	1	3		0	0	22488	1994
4	2014	0	S1	3	0	1	1385	2	0	5	1	0	0	0	3	3	0	0	23719	1984
4	2017	0	S1	3	0	1	1385	2	0	5	1	0	0	1	3	4	0	0	25447	1993
4	2014	0	S1	3	0	1	1385	2	0	5	1	0	0	1	3		0	0	25867	1994
4	2017	0	S1	3	0	1	1385	2	0	5	1	0	0	1	3		0	0	26747	1995
4	2018	0	S1	3	0	1	1385	3	0	5	1	0	0	1	3		0	0	26747	1995
4	2018	0	S1	3	0	1	1385	2	0	5	1	0	0	1	3		0	0	29109	1997
4	2017	0	S1	3	0	1	1385	5	0	5	1	0	0	1	3	5	0	0	30521	1984
4	2017	0	S1	3	0	1	1385	2	0	5	1	0	0	1	3	4	0	0	30530	1986
4	2017	0	S1	3	0	1	1385	2	0	5	1	0	0	1	3	3	0	0	30882	1993
4	2017	0	S1	3	0	1	1385	2	0	5	1	0	0	0	3	4	0	0	33104	1981
4	2016	0	S1	3	0	1	1385	2	0	5	1	0	0	1	3	3	0	0	33407	1996
4	2017	0	S1	3	0	1	1385	2	0	5	1	0	0	1	3	3	0	0	35576	1997
4	2016	0	S1	3	0	1	1385	2	0	5	1	0	0	1	3	3	0	0	36492	1989
4	2015	0	S1	3	0	1	1385	2	0	5	1	0	0	1	3		0	0	36584	1989
4	2018	0	S1	3	0	1	1385	2	0	5	1	0	0	0	3	4	0	0	37579	1996
4	2014	0	S1	3	0	1	1385	2	0	5	1	0	0	1	3		0	0	38669	1989
4	2017	0	S1	3	0	1	1385	2	0	5	1	0	0	0	3	3	0	0	40310	1971
4	2018	0	S1	3	0	1	1406	2	0	5	1	0	0	1	3	3	0	0	116	1992
4	2017	0	S1	3	0	1	1406	2	0	5	1	0	0	1	3	3	0	0	191	1985
4	2019	0	S1	3	0	1	1406	2	0	5	1	1	1	1	3		0	0	572	1998
4	2017	0	S1	3	0	1	1406	2	0	5	1	0	0	1	3	3	0	0	2134	1996
4	2016	0	S1	3	0	1	1406	2	0	5	1	0	0	1	3	5	0	0	2137	1995
4	2015	0	S1	3	0	1	1406	2	0	5	1	0	0	1	3		0	0	4206	1983
4	2016	0	S1	3	0	1	1406	2	0	5	1	0	0	1	3	3	0	0	4672	1993
4	2018	0	S1	3	0	1	1406	2	0	5	1	0	0	1	3	3	0	0	5720	1996
4	2019	0	S1	3	0	1	1406	2	0	5	1	1	1	1	3		0	0	6339	1998
4	2018	0	S1	3	0	1	1406	2	0	5	1	0	0	1	3	3	0	0	6598	1998
4	2018	0	S1	3	0	1	1406	2	0	5	1	0	0	1	3		0	0	6696	1997
4	2016	0	S1	3	0	1	1406	2	0	5	1	0	0	1	3	5	0	0	7703	1993
4	2018	0	S1	3	0	1	1406	2	0	5	1	0	0	1	3	3	0	0	7770	1993
4	2015	0	S1	3	0	1	1406	2	0	5	1	0	0	1	3	4	0	0	7866	1990
4	2015	0	S1	3	0	1	1406	2	0	5	1	0	0	1	3		0	0	8078	1976
4	2016	0	S1	3	0	1	1406	2	0	5	1	0	0	1	3	5	0	0	8274	1986
4	2017	0	S1	3	0	1	1406	2	0	5	1	0	0	1	3	3	0	0	9356	1995
4	2015	0	S1	3	0	1	1406	2	0	5	1	0	0	1	3		0	0	9381	1995
4	2018	0	S1	3	0	1	1406	2	0	5	1	0	0	1	3	3	0	0	9679	1996
4	2018	0	S1	3	0	1	1406	2	0	5	1	0	0	1	3	4	0	0	9700	1976
4	2017	0	S1	3	0	1	1406	2	0	5	1	0	0	1	3	4	0	0	10645	1991
4	2016	0	S1	3	0	1	1406	2	0	5	1	0	0	1	3	3	0	0	10820	1993
4	2015	0	S1	3	0	1	1406	2	0	5	1	0	0	1	3		0	0	11416	1979
4	2015	0	S1	3	0	1	1406	2	0	5	1	0	0	1	3	3	0	0	11903	1994
4	2016	0	S1	3	0	1	1406	2	0	5	1	0	0	1	3	5	0	0	11971	1995
4	2015	0	S1	3	0	1	1406	2	0	5	1	0	0	1	3	4	0	0	12151	1983
4	2018	0	S1	3	0	1	1406	2	0	5	1	0	0	0	3	3	0	0	12827	1992
4	2017	0	S1	3	0	1	1406	2	0	5	1	0	0	1	3	3	0	0	12888	1996
4	2015	0	S1	3	0	1	1406	2	0	5	1	0	0	1	3	3	0	0	13469	1992
4	2018	0	S1	3	0	1	1406	2	0	5	1	0	0	0	3	3	0	0	13554	1999
4	2017	0	S1	3	0	1	1406	2	0	5	1	0	0	1	3	3	0	0	13575	1995
4	2016	0	S1	3	0	1	1406	2	0	5	1	0	0	1	3	5	0	0	13719	1992
4	2016	0	S1	3	0	1	1406	2	0	5	1	0	0	1	3	3	0	0	14050	1996
4	2018	0	S1	3	0	1	1406	2	0	5	1	0	0	1	3	3	0	0	15657	1994
4	2018	0	S1	3	0	1	1406	2	0	5	1	0	0	0	3	4	0	0	17357	1997
4	2018	0	S1	3	0	1	1406	2	0	5	1	0	0	1	3	3	0	0	17537	1993
4	2015	0	S1	3	0	1	1406	2	0	5	1	0	0	1	3	4	0	0	17686	1992
4	2016	0	S1	3	0	1	1406	2	0	5	1	0	0	1	3	4	0	0	18735	1993
4	2016	0	S1	3	0	1	1406	2	0	5	1	0	0	1	3		0	0	18740	1994
4	2018	0	S1	3	0	1	1406	2	0	5	1	0	0	1	3	3	0	0	19323	1997
4	2016	0	S1	3	0	1	1406	2	0	5	1	0	0	1	3	3	0	0	19462	1995
4	2014	0	S1	3	0	1	1406	2	0	5	1	0	0	1	3	3	0	0	20218	1994
4	2015	0	S1	3	0	1	1406	2	0	5	1	0	0	0	3	3	0	0	20252	1995
4	2014	0	S1	3	0	1	1406	2	0	5	1	0	0	1	3	3	0	0	20938	1991
4	2017	0	S1	3	0	1	1406	2	0	5	1	0	0	1	3	4	0	0	20977	1997
4	2014	0	S1	3	0	1	1406	2	0	5	1	0	0	1	3		0	0	21467	1994
4	2016	0	S1	3	0	1	1406	2	0	5	1	0	0	1	3	5	0	0	21485	1991
4	2017	0	S1	3	0	1	1406	2	0	5	1	0	0	0	3	3	0	0	22127	1993
4	2016	0	S1	3	0	1	1406	2	0	5	1	0	0	1	3	4	0	0	23125	1995
4	2014	0	S1	3	0	1	1406	2	0	5	1	0	0	0	3	3	0	0	23719	1984
4	2018	0	S1	3	0	1	1406	2	0	5	1	0	0	0	3	4	0	0	23789	1995
4	2019	0	S1	3	0	1	1406	2	0	5	1	1	1	1	3		0	0	23950	1993
4	2017	0	S1	3	0	1	1406	2	0	5	1	0	0	1	3	4	0	0	25447	1993
4	2014	0	S1	3	0	1	1406	2	0	5	1	0	0	1	3		0	0	25867	1994
4	2017	0	S1	3	0	1	1406	2	0	5	1	0	0	1	3		0	0	26747	1995
4	2018	0	S1	3	0	1	1406	3	0	5	1	0	0	1	3		0	0	26747	1995
4	2016	0	S1	3	0	1	1406	2	0	5	1	0	0	1	3	5	0	0	27867	1983
4	2019	0	S1	3	0	1	1406	2	0	5	1	1	1	1	3	3	0	0	28934	1996
4	2018	0	S1	3	0	1	1406	2	0	5	1	0	0	1	3		0	0	29109	1997
4	2014	0	S1	3	0	1	1406	2	0	5	1	0	0	1	3		0	0	30095	1993
4	2017	0	S1	3	0	1	1406	5	0	5	1	0	0	1	3		0	0	30521	1984
4	2017	0	S1	3	0	1	1406	2	0	5	1	0	0	1	3	3	0	0	30530	1986
4	2017	0	S1	3	0	1	1406	2	0	5	1	0	0	1	3	3	0	0	30882	1993
4	2017	0	S1	3	0	1	1406	2	0	5	1	0	0	0	3	3	0	0	33104	1981
4	2016	0	S1	3	0	1	1406	2	0	5	1	0	0	1	3	4	0	0	33407	1996
4	2017	0	S1	3	0	1	1406	2	0	5	1	0	0	1	3	3	0	0	35576	1997
4	2019	0	S1	3	0	1	1406	2	0	5	1	1	1	1	3	3	0	0	35902	1998
4	2016	0	S1	3	0	1	1406	2	0	5	1	0	0	1	3		0	0	36492	1989
4	2016	0	S1	3	0	1	1406	2	0	5	1	0	0	1	3	4	0	0	37136	1989
4	2016	0	S1	3	0	1	1406	2	0	5	1	0	0	1	3	4	0	0	37170	1991
4	2018	0	S1	3	0	1	1406	2	0	5	1	0	0	0	3	4	0	0	37579	1996
4	2016	0	S1	3	0	1	1406	2	0	5	1	0	0	1	3	3	0	0	37799	1990
4	2014	0	S1	3	0	1	1406	2	0	5	1	0	0	1	3		0	0	38669	1989
4	2017	0	S1	3	0	1	1406	2	0	5	1	0	0	0	3	4	0	0	40310	1971
4	2015	0	S1	3	0	1	1406	2	0	5	1	0	0	1	3		0	0	40437	1992
4	2015	1	A2	2	0	1	1508	2	0	5	1	0	0	1	3	3	0	0	4017	1995
4	2015	1	A2	2	0	1	1508	2	0	5	1	0	0	1	3	3	0	0	4206	1983
4	2016	1	A2	2	0	1	1508	2	0	5	1	0	0	1	3	3	0	0	4672	1993
4	2018	1	A2	2	0	1	1508	2	0	5	1	0	0	1	3		0	0	5720	1996
4	2018	1	A2	2	0	1	1508	2	0	5	1	0	0	1	3		0	0	6598	1998
4	2015	1	A2	2	0	1	1508	2	0	5	1	0	0	1	3	5	0	0	7866	1990
4	2015	1	A2	2	0	1	1508	2	0	5	1	0	0	1	3	3	0	0	8078	1976
4	2017	1	A2	2	0	1	1508	2	0	5	1	0	0	1	3	4	0	0	9356	1995
4	2015	1	A2	2	0	1	1508	2	0	5	1	0	0	1	3	3	0	0	9381	1995
4	2015	1	A2	2	0	1	1508	2	0	5	1	0	0	1	3	5	0	0	9565	1995
4	2016	1	A2	2	0	1	1508	2	0	5	1	0	0	1	3	3	0	0	10820	1993
4	2015	1	A2	2	0	1	1508	2	0	5	1	0	0	1	3	4	0	0	11416	1979
4	2015	1	A1	1	0	1	1508	2	0	5	1	0	0	1	3		0	0	11903	1994
4	2015	1	A2	2	0	1	1508	2	0	5	1	0	0	1	3	5	0	0	12151	1983
4	2015	1	A1	1	0	1	1508	2	0	5	1	0	0	1	3		0	0	13469	1992
4	2017	1	A2	2	0	1	1508	2	0	5	1	0	0	1	3		0	0	13575	1995
4	2015	1	A2	2	0	1	1508	2	0	5	1	0	0	1	3	3	0	0	17686	1992
4	2014	1	A2	2	0	1	1508	2	0	5	1	0	0	1	3	4	0	0	17864	1992
4	2016	1	A2	2	0	1	1508	2	0	5	1	0	0	1	3		0	0	18740	1994
4	2014	1	A2	2	0	1	1508	2	0	5	1	0	0	1	3	3	0	0	20218	1994
4	2015	1	A2	2	0	1	1508	2	0	5	1	0	0	0	3	3	0	0	20252	1995
4	2016	1	A2	2	0	1	1508	2	0	5	1	0	0	1	3	4	0	0	21485	1991
4	2015	1	A2	2	0	1	1508	2	0	5	1	0	0	1	3	3	0	0	22321	1990
4	2014	1	A2	2	0	1	1508	2	0	5	1	0	0	1	3	3	0	0	22488	1994
4	2016	1	A2	2	0	1	1508	2	0	5	1	0	0	1	3	3	0	0	23125	1995
4	2014	1	A2	2	0	1	1508	2	0	5	1	0	0	0	3	3	0	0	23719	1984
4	2015	1	A2	2	0	1	1508	2	0	5	1	0	0	1	3	4	0	0	24369	1994
4	2015	1	A2	2	0	1	1508	2	0	5	1	0	0	1	3	3	0	0	24799	1995
4	2017	1	A2	2	0	1	1508	2	0	5	1	0	0	1	3		0	0	26747	1995
4	2016	1	A2	2	0	1	1508	2	0	5	1	0	0	1	3		0	0	27867	1983
4	2018	1	A2	2	0	1	1508	2	0	5	1	0	0	1	3		0	0	29109	1997
4	2015	1	A2	2	0	1	1508	2	0	5	1	0	0	0	3	3	0	0	29283	1989
4	2017	1	A2	2	0	1	1508	2	0	5	1	0	0	1	3	3	0	0	30530	1986
4	2016	1	A2	2	0	1	1508	2	0	5	1	0	0	1	3	3	0	0	33407	1996
4	2016	1	A2	2	0	1	1508	2	0	5	1	0	0	1	3		0	0	36492	1989
4	2015	1	A1	1	0	1	1508	2	0	5	1	0	0	1	3		0	0	36584	1989
4	2016	1	A2	2	0	1	1508	2	0	5	1	0	0	1	3	3	0	0	37170	1991
4	2018	1	A2	2	0	1	1508	2	0	5	1	0	0	0	3	3	0	0	37579	1996
4	2017	1	A2	2	0	1	1508	2	0	5	1	0	0	0	3	3	0	0	40310	1971
4	2015	1	A2	2	0	1	1508	2	0	5	1	0	0	1	3	4	0	0	40437	1992
4	2019	0	S1	3	0	1	1637	3	0	5	1	1	1	1	3		0	0	60	1994
4	2019	0	S1	3	0	1	1637	2	0	5	1	1	1	1	3	G	0	0	677	1990
4	2019	0	S1	3	0	1	1637	2	0	5	1	1	1	1	3		0	0	711	1999
4	2018	0	S1	3	0	1	1637	2	0	5	1	0	0	1	3		0	0	3318	1998
4	2019	0	S1	3	0	1	1637	2	0	5	1	1	1	1	3		0	0	4904	1995
4	2018	0	S1	3	0	1	1637	2	0	5	1	0	0	1	3		0	0	5576	1998
4	2019	0	S1	3	0	1	1637	3	0	5	1	1	1	1	3		0	0	5576	1998
4	2018	0	S1	3	0	1	1637	2	0	5	1	0	0	1	3		0	0	6502	1998
4	2018	0	S1	3	0	1	1637	2	0	5	1	0	0	1	3	G	0	0	7307	1998
4	2019	0	S1	3	0	1	1637	2	0	5	1	1	1	1	2	G	0	0	7605	1993
4	2019	0	S1	3	0	1	1637	2	0	5	1	1	1	1	2		0	0	7623	1992
4	2019	0	S1	3	0	1	1637	2	0	5	1	1	1	1	2	G	0	0	7803	1995
4	2018	0	S1	3	0	1	1637	2	0	5	1	0	0	0	3	G	0	0	8530	1999
4	2019	0	S1	3	0	1	1637	2	0	5	1	1	1	1	3		0	0	10233	1998
4	2018	0	S1	3	0	1	1637	2	0	5	1	0	0	1	3		0	0	14095	1991
4	2019	0	S1	3	0	1	1637	2	0	5	1	1	1	1	3		0	0	14437	1992
4	2019	0	S1	3	0	1	1637	2	0	5	1	1	1	1	2		0	0	18095	1997
4	2019	0	S1	3	0	1	1637	2	0	5	1	1	1	0	2	G	0	0	18129	1999
4	2019	0	S1	3	0	1	1637	2	0	5	1	1	1	1	2		0	0	18151	1992
4	2019	0	S1	3	0	1	1637	2	0	5	1	1	1	1	2	G	0	0	18170	1993
4	2019	0	S1	3	0	1	1637	2	0	5	1	1	1	1	3		0	0	20980	1995
4	2019	0	S1	3	0	1	1637	2	0	5	1	1	1	1	3	G	0	0	22335	1991
4	2019	0	S1	3	0	1	1637	2	0	5	1	1	1	1	3	G	0	0	25375	1996
4	2019	0	S1	3	0	1	1637	2	0	5	1	1	1	1	3	G	0	0	29031	1998
4	2018	0	S1	3	0	1	1637	2	0	5	1	0	0	1	3	G	0	0	29705	1980
4	2019	0	S1	3	0	1	1637	2	0	5	1	1	1	1	3		0	0	29815	1994
4	2019	0	S1	3	0	1	1637	2	0	5	1	1	1	1	3		0	0	29849	1994
4	2019	0	S1	3	0	1	1637	2	0	5	1	1	1	0	3	G	0	0	30915	1995
4	2019	0	S1	3	0	1	1637	2	0	5	1	1	1	1	3		0	0	31985	1998
4	2019	0	S1	3	0	1	1637	2	0	5	1	1	1	1	3		0	0	32831	1996
4	2018	0	S1	3	0	1	1637	2	0	5	1	0	0	1	2		0	0	34554	1994
4	2019	0	S1	3	0	1	1637	2	0	5	1	1	1	0	3		0	0	35042	1994
4	2019	0	S1	3	0	1	1637	2	0	5	1	1	1	0	3	G	0	0	35044	1995
4	2019	0	S1	3	0	1	1637	2	0	5	1	1	1	1	3		0	0	36993	1998
4	2019	0	S1	3	0	1	1637	2	0	5	1	1	1	1	3		0	0	36998	1998
4	2019	0	S1	3	0	1	1637	2	0	5	1	1	1	1	3		0	0	36999	1997
4	2018	0	S1	3	0	1	1637	2	0	5	1	0	0	1	3		0	0	37206	1996
4	2019	0	S1	3	0	1	1637	2	0	5	1	1	1	1	3	G	0	0	37311	1992
4	2018	0	S1	3	0	1	1637	2	0	5	1	0	0	1	3		0	0	38742	1992
4	2019	0	S1	3	0	1	1637	2	0	5	1	1	1	1	3		0	0	38819	1999
4	2019	0	S1	3	0	1	1637	2	0	5	1	1	1	1	2		0	0	39070	1998
4	2019	0	S1	3	0	1	1637	2	0	5	1	1	1	1	2	G	0	0	39073	1996
4	2019	0	S1	3	0	1	1637	2	0	5	1	1	1	1	3		0	0	39710	1998
4	2018	0	S1	3	0	1	1637	2	0	5	1	0	0	1	2		0	0	40077	1997
4	2019	0	S1	3	0	1	1637	3	0	5	1	1	1	1	2		0	0	40077	1997
4	2014	0	S1	3	0	1	1649	1	0	15	1	0	0	0	2	4	0	0	916	1986
4	2015	0	S2	4	0	1	1649	1	0	15	1	0	0	1	3	4	0	0	2252	1995
4	2017	0	S2	4	0	1	1649	1	0	5	1	0	0	0	3		0	0	2523	1998
4	2015	0	S2	4	0	1	1649	1	0	15	1	0	0	1	3		0	0	2872	1993
4	2015	0	S2	4	0	1	1649	1	0	15	1	0	0	1	3		0	0	3880	1996
4	2016	0	S2	4	0	1	1649	1	0	15	1	0	0	0	3		0	0	3987	1995
4	2015	0	S2	4	0	1	1649	1	0	15	1	0	0	1	3	4	0	0	4064	1996
4	2014	0	S1	3	0	1	1649	1	0	15	1	0	0	1	2	3	0	0	5409	1994
4	2015	0	S2	4	0	1	1649	1	0	15	1	0	0	1	3	4	0	0	5753	1996
4	2017	0	S2	4	0	1	1649	1	0	5	1	0	0	1	1		0	0	5896	1998
4	2015	0	S2	4	0	1	1649	1	0	15	1	0	0	1	3	5	0	0	6258	1996
4	2015	0	S2	4	0	1	1649	1	0	15	1	0	0	1	3		0	0	6393	1993
4	2016	0	S1	3	0	1	1649	2	0	15	1	0	0	1	3		0	0	6393	1993
4	2014	0	S1	3	0	1	1649	1	0	15	1	0	0	1	2	4	0	0	6890	1984
4	2015	0	S2	4	0	1	1649	1	0	15	1	0	0	1	3	5	0	0	7197	1991
4	2014	0	S1	3	0	1	1649	1	0	15	1	0	0	1	2	4	0	0	7252	1995
4	2015	0	S2	4	0	1	1649	1	0	15	1	0	0	1	3		0	0	7283	1993
4	2014	0	S1	3	0	1	1649	1	0	15	1	0	0	0	2	4	0	0	7457	1992
4	2014	0	S1	3	0	1	1649	1	0	15	1	0	0	1	2	5	0	0	7504	1995
4	2018	0	S2	4	0	1	1649	1	0	5	1	0	0	1	2		0	0	7792	1999
4	2018	0	S2	4	0	1	1649	1	0	5	1	0	0	0	2	3	0	0	7831	1999
4	2017	0	S2	4	0	1	1649	1	0	5	1	0	0	0	3		0	0	8530	1999
4	2015	0	S2	4	0	1	1649	1	0	15	1	0	0	0	3		0	0	8626	1989
4	2014	0	S1	3	0	1	1649	1	0	15	1	0	0	0	2	3	0	0	8670	1995
4	2015	0	S2	4	0	1	1649	1	0	15	1	0	0	1	3		0	0	8858	1996
4	2015	0	S2	4	0	1	1649	1	0	15	1	0	0	1	3		0	0	9350	1991
4	2015	0	S2	4	0	1	1649	1	0	15	1	0	0	1	3	5	0	0	10459	1994
4	2014	0	S1	3	0	1	1649	1	0	15	1	0	0	1	2		0	0	10517	1988
4	2014	0	S1	3	0	1	1649	1	0	15	1	0	0	1	2	5	0	0	12702	1987
4	2014	0	S1	3	0	1	1649	1	0	15	1	0	0	1	2		0	0	13025	1995
4	2014	0	S1	3	0	1	1649	1	0	15	1	0	0	1	2	5	0	0	13828	1991
4	2016	0	S2	4	0	1	1649	1	0	15	1	0	0	1	3	5	0	0	13914	1992
4	2014	0	S1	3	0	1	1649	1	0	15	1	0	0	1	2	4	0	0	14020	1992
4	2018	0	S2	4	0	1	1649	1	0	5	1	0	0	1	3	4	0	0	14437	1992
4	2014	0	S1	3	0	1	1649	1	0	15	1	0	0	0	2		0	0	15603	1989
4	2015	0	S2	4	0	1	1649	1	0	15	1	0	0	1	3		0	0	15613	1989
4	2014	0	S1	3	0	1	1649	1	0	15	1	0	0	1	2	4	0	0	16599	1994
4	2014	0	S1	3	0	1	1649	1	0	15	1	0	0	1	2	3	0	0	16884	1995
4	2014	0	S1	3	0	1	1649	1	0	15	1	0	0	1	2	3	0	0	17668	1995
4	2014	0	S1	3	0	1	1649	1	0	15	1	0	0	1	2	3	0	0	18192	1986
4	2016	0	S2	4	0	1	1649	1	0	15	1	0	0	1	3		0	0	18848	1993
4	2014	0	S1	3	0	1	1649	1	0	15	1	0	0	1	2	3	0	0	18912	1991
4	2015	0	S2	4	0	1	1649	1	0	15	1	0	0	0	3	4	0	0	19282	1992
4	2015	0	S2	4	0	1	1649	1	0	15	1	0	0	1	3		0	0	19325	1993
4	2017	0	S2	4	0	1	1649	1	0	5	1	0	0	0	3	3	0	0	19449	1995
4	2014	0	S1	3	0	1	1649	1	0	15	1	0	0	1	2		0	0	19482	1994
4	2017	0	S2	4	0	1	1649	1	0	5	1	0	0	0	1		0	0	20436	1993
4	2018	0	S2	4	0	1	1649	1	0	5	1	0	0	0	1		0	0	20436	1993
4	2015	0	S2	4	0	1	1649	1	0	15	1	0	0	0	3		0	0	21741	1993
4	2015	0	S2	4	0	1	1649	1	0	15	1	0	0	1	3		0	0	21971	1995
4	2014	0	S1	3	0	1	1649	1	0	15	1	0	0	1	2	5	0	0	22215	1993
4	2014	0	S1	3	0	1	1649	1	0	15	1	0	0	1	2	4	0	0	22522	1983
4	2014	0	S1	3	0	1	1649	1	0	15	1	0	0	1	2	3	0	0	23070	1993
4	2016	0	S2	4	0	1	1649	1	0	15	1	0	0	1	3		0	0	24012	1990
4	2016	0	S2	4	0	1	1649	1	0	15	1	0	0	0	3		0	0	24501	1997
4	2018	0	S2	4	0	1	1649	1	0	5	1	0	0	1	1		0	0	24908	1993
4	2014	0	S1	3	0	1	1649	1	0	15	1	0	0	1	2	4	0	0	25148	1990
4	2016	0	S2	4	0	1	1649	1	0	15	1	0	0	0	3		0	0	25809	1995
4	2014	0	S1	3	0	1	1649	1	0	15	1	0	0	1	2	5	0	0	26565	1994
4	2014	0	S1	3	0	1	1649	1	0	15	1	0	0	1	2	4	0	0	30611	1994
4	2018	0	S2	4	0	1	1649	1	0	5	1	0	0	1	1		0	0	30667	1993
4	2018	0	S2	4	0	1	1649	1	0	5	1	0	0	0	3	4	0	0	30915	1995
4	2016	0	S2	4	0	1	1649	1	0	15	1	0	0	1	3		0	0	30986	1993
4	2014	0	S1	3	0	1	1649	1	0	15	1	0	0	0	2	4	0	0	32559	1993
4	2015	0	S2	4	0	1	1649	1	0	15	1	0	0	1	3		0	0	32686	1987
4	2014	0	S1	3	0	1	1649	1	0	15	1	0	0	1	2		0	0	33166	1994
4	2018	0	S2	4	0	1	1649	1	0	5	1	0	0	0	3	3	0	0	35042	1994
4	2015	0	S2	4	0	1	1649	1	0	15	1	0	0	1	3		0	0	36062	1996
4	2016	0	S2	4	0	1	1649	1	0	15	1	0	0	1	3		0	0	36738	1997
4	2018	0	S2	4	0	1	1649	1	0	5	1	0	0	1	3		0	0	36998	1998
4	2014	0	S1	3	0	1	1649	1	0	15	1	0	0	1	2		0	0	37022	1990
4	2016	0	S2	4	0	1	1649	1	0	15	1	0	0	1	3		0	0	37653	1992
4	2014	0	S1	3	0	1	1649	1	0	15	1	0	0	1	2		0	0	37965	1988
4	2014	0	S1	3	0	1	1649	1	0	15	1	0	0	1	2		0	0	38739	1969
4	2018	0	S2	4	0	1	1649	1	0	5	1	0	0	1	3		0	0	38819	1999
4	2014	0	S1	3	0	1	1649	1	0	15	1	0	0	1	2	5	0	0	39284	1993
4	2015	0	S2	4	0	1	1649	1	0	15	1	0	0	0	3	4	0	0	39324	1996
4	2017	0	S2	4	0	1	1649	1	0	5	1	0	0	1	2		0	0	40077	1997
4	2015	0	S2	4	0	1	1649	1	0	15	1	0	0	1	3	4	0	0	40140	1995
4	2014	0	S1	3	0	1	1649	1	0	15	1	0	0	0	2		0	0	40549	1991
4	2015	0	S2	4	0	1	1650	1	0	15	1	0	0	0	3		0	0	5	1995
4	2015	0	S2	4	0	1	1650	1	0	15	1	0	0	0	3	5	0	0	858	1996
4	2015	0	S2	4	0	1	1650	1	0	15	1	0	0	1	3		0	0	1241	1996
4	2014	0	S1	3	0	1	1650	1	0	15	1	0	0	1	2		0	0	1452	1993
4	2014	0	S1	3	0	1	1650	1	0	15	1	0	0	1	2	5	0	0	2626	1992
4	2017	0	S2	4	0	1	1650	1	0	5	1	0	0	1	3	3	0	0	3318	1998
4	2014	0	S1	3	0	1	1650	1	0	15	1	0	0	1	2		0	0	5255	1995
4	2014	0	S1	3	0	1	1650	1	0	15	1	0	0	1	2		0	0	6194	1995
4	2017	0	S2	4	0	1	1650	1	0	5	1	0	0	1	3		0	0	6791	1989
4	2014	0	S1	3	0	1	1650	1	0	15	1	0	0	1	2	4	0	0	7194	1993
4	2016	0	S2	4	0	1	1650	1	0	15	1	0	0	1	3		0	0	7537	1998
4	2014	0	S1	3	0	1	1650	1	0	15	1	0	0	1	2	4	0	0	8197	1995
4	2015	0	S2	4	0	1	1650	1	0	15	1	0	0	0	3	5	0	0	8309	1996
4	2016	0	S2	4	0	1	1650	1	0	15	1	0	0	1	3		0	0	8907	1996
4	2015	0	S2	4	0	1	1650	1	0	15	1	0	0	0	3		0	0	9215	1991
4	2014	0	S1	3	0	1	1650	1	0	15	1	0	0	1	2	4	0	0	9216	1994
4	2015	0	S2	4	0	1	1650	1	0	15	1	0	0	0	3	4	0	0	9952	1996
4	2014	0	S1	3	0	1	1650	1	0	15	1	0	0	1	2	4	0	0	10090	1988
4	2014	0	S1	3	0	1	1650	1	0	15	1	0	0	1	2	3	0	0	10099	1990
4	2014	0	S1	3	0	1	1650	1	0	15	1	0	0	0	2		0	0	10165	1992
4	2014	0	S1	3	0	1	1650	1	0	15	1	0	0	1	2	3	0	0	10619	1995
4	2015	0	S2	4	0	1	1650	1	0	15	1	0	0	1	3		0	0	10645	1991
4	2018	0	S2	4	0	1	1650	1	0	5	1	0	0	1	3		0	0	10784	1999
4	2018	0	S2	4	0	1	1650	1	0	5	1	0	0	1	2	3	0	0	11137	1988
4	2014	0	S1	3	0	1	1650	1	0	15	1	0	0	0	2	4	0	0	12209	1995
4	2014	0	S1	3	0	1	1650	1	0	15	1	0	0	0	2	4	0	0	14436	1988
4	2015	0	S2	4	0	1	1650	1	0	15	1	0	0	1	3		0	0	17800	1995
4	2018	0	S2	4	0	1	1650	1	0	5	1	0	0	0	1		0	0	18068	1999
4	2018	0	S2	4	0	1	1650	1	0	5	1	0	0	1	2		0	0	18151	1992
4	2014	0	S1	3	0	1	1650	1	0	15	1	0	0	1	2	3	0	0	18774	1995
4	2016	0	S2	4	0	1	1650	1	0	15	1	0	0	1	3	4	0	0	19067	1987
4	2014	0	S1	3	0	1	1650	1	0	15	1	0	0	1	2	5	0	0	20675	1993
4	2018	0	S2	4	0	1	1650	1	0	5	1	0	0	1	3	3	0	0	20980	1995
4	2014	0	S1	3	0	1	1650	1	0	15	1	0	0	1	2	4	0	0	20982	1986
4	2017	0	S2	4	0	1	1650	1	0	5	1	0	0	1	1		0	0	21537	1987
4	2015	0	S2	4	0	1	1650	1	0	15	1	0	0	1	3		0	0	22380	1997
4	2014	0	S1	3	0	1	1650	1	0	15	1	0	0	1	2	3	0	0	24938	1995
4	2016	0	S2	4	0	1	1650	1	0	15	1	0	0	1	3	5	0	0	25296	1982
4	2014	0	S1	3	0	1	1650	1	0	15	1	0	0	1	2	5	0	0	28170	1995
4	2015	0	S2	4	0	1	1650	1	0	15	1	0	0	0	3	5	0	0	29177	1989
4	2017	0	S2	4	0	1	1650	1	0	5	1	0	0	0	2		0	0	29522	1997
4	2014	0	S1	3	0	1	1650	1	0	15	1	0	0	1	2	5	0	0	29750	1986
4	2016	0	S2	4	0	1	1650	1	0	15	1	0	0	0	3	3	0	0	30133	1997
4	2014	0	S1	3	0	1	1650	1	0	15	1	0	0	1	2		0	0	30211	1986
4	2014	0	S1	3	0	1	1650	1	0	15	1	0	0	0	2	4	0	0	30701	1992
4	2014	0	S1	3	0	1	1650	1	0	15	1	0	0	1	2	3	0	0	32405	1985
4	2015	0	S2	4	0	1	1650	1	0	15	1	0	0	0	3		0	0	34160	1996
4	2014	0	S1	3	0	1	1650	1	0	15	1	0	0	1	2	3	0	0	34774	1994
4	2015	0	S2	4	0	1	1650	1	0	15	1	0	0	0	1		0	0	35444	1992
4	2014	0	S1	3	0	1	1650	1	0	15	1	0	0	1	2	3	0	0	35691	1993
4	2018	0	S2	4	0	1	1650	1	0	5	1	0	0	1	3		0	0	36107	1999
4	2014	0	S1	3	0	1	1650	1	0	15	1	0	0	1	2	4	0	0	36728	1992
4	2018	0	S2	4	0	1	1650	1	0	5	1	0	0	1	3		0	0	37139	1996
4	2018	0	S2	4	0	1	1650	1	0	5	1	0	0	1	2	3	0	0	39073	1996
4	2018	0	S2	4	0	1	1650	1	0	5	1	0	0	0	2		0	0	39077	1991
4	2014	0	S1	3	0	1	1650	1	0	15	1	0	0	0	2	5	0	0	39304	1992
4	2015	0	S2	4	0	1	1650	1	0	15	1	0	0	1	3	5	0	0	39358	1996
4	2015	0	S2	4	0	1	1650	1	0	15	1	0	0	1	3		0	0	40239	1996
4	2014	0	S1	3	0	1	1650	1	0	15	1	0	0	1	2		0	0	40624	1985
4	2015	0	S2	4	0	1	1650	1	0	15	1	0	0	1	3	4	0	0	40767	1991
1	2014	0	S1	3	0	2	11	1	0	26	1	0	0	0	3		0	0	234	1994
1	2014	1	A1	1	0	2	11	3	0	26	1	0	0	0	3	C	0	0	249	1991
1	2014	1	A1	1	0	2	11	2	0	26	1	0	0	0	3	D	0	0	1164	1992
1	2017	0	S1	3	0	2	11	1	0	26	1	0	0	0	3	E	0	0	1723	1996
1	2016	0	S1	3	0	2	11	1	0	26	1	0	0	0	3	B	0	0	1868	1993
1	2014	1	A1	1	0	2	11	2	0	26	1	0	0	0	3	D	0	0	1994	1980
1	2014	0	S1	3	0	2	11	1	0	26	1	0	0	0	3	E	0	0	2163	1974
1	2014	1	A1	1	0	2	11	2	0	26	1	0	0	0	3	C	0	0	2882	1985
1	2014	0	S1	3	0	2	11	1	0	26	1	0	0	0	3		0	0	3367	1991
1	2014	0	S1	3	0	2	11	1	0	26	1	0	0	0	3		0	0	3722	1988
1	2015	0	S1	3	0	2	11	1	0	26	1	0	0	0	3		0	0	4040	1995
1	2017	0	S1	3	0	2	11	1	0	26	1	0	0	0	3	C	0	0	4205	1988
1	2014	1	A1	1	0	2	11	3	0	26	1	0	0	0	3	C	0	0	4684	1986
1	2016	0	S1	3	0	2	11	1	0	26	1	0	0	1	3		0	0	5659	1989
1	2016	0	S1	3	0	2	11	1	0	26	1	0	0	0	3	D	0	0	5908	1987
1	2016	0	S1	3	0	2	11	1	0	26	1	0	0	0	3	D	0	0	6527	1993
1	2014	1	A1	1	0	2	11	2	0	26	1	0	0	0	3	D	0	0	6589	1973
1	2017	0	S1	3	0	2	11	1	0	26	1	0	0	1	3		0	0	6627	1995
1	2015	0	S1	3	0	2	11	1	0	26	1	0	0	0	3		0	0	6675	1988
1	2017	0	S1	3	0	2	11	1	0	26	1	0	0	0	3	D	0	0	7031	1998
1	2017	0	S1	3	0	2	11	1	0	26	1	0	0	1	3		0	0	7431	1995
1	2017	0	S1	3	0	2	11	1	0	26	1	0	0	0	3	D	0	0	7494	1993
1	2014	0	S1	3	0	2	11	1	0	26	1	0	0	0	3		0	0	9164	1979
1	2016	0	S1	3	0	2	11	1	0	26	1	0	0	0	3	B	0	0	9207	1991
1	2016	0	S1	3	0	2	11	1	0	26	1	0	0	1	3		0	0	10480	1992
1	2017	0	S1	3	0	2	11	1	0	26	1	0	0	0	3	E	0	0	12687	1990
1	2016	0	S1	3	0	2	11	1	0	26	1	0	0	0	3	C	0	0	12950	1991
1	2016	0	S1	3	0	2	11	1	0	26	1	0	0	0	3	E	0	0	13178	1995
1	2017	0	S1	3	0	2	11	1	0	26	1	0	0	0	3	E	0	0	13187	1987
1	2017	0	S1	3	0	2	11	1	0	26	1	0	0	0	3		0	0	14864	1995
1	2015	0	S1	3	0	2	11	1	0	26	1	0	0	0	3	C	0	0	15343	1972
1	2014	0	S1	3	0	2	11	1	0	26	1	0	0	0	3	E	0	0	16003	1993
1	2016	0	S1	3	0	2	11	1	0	26	1	0	0	0	3	C	0	0	16136	1995
1	2015	0	S1	3	0	2	11	1	0	26	1	0	0	0	3	D	0	0	16153	1995
1	2014	1	A1	1	0	2	11	2	0	26	1	0	0	0	3	C	0	0	16312	1994
1	2015	0	S1	3	0	2	11	1	0	26	1	0	0	0	3	E	0	0	17945	1995
1	2015	0	S1	3	0	2	11	1	0	26	1	0	0	0	3	E	0	0	18486	1994
1	2015	0	S1	3	0	2	11	1	0	26	1	0	0	0	3	C	0	0	19091	1991
1	2014	0	S1	3	0	2	11	1	0	26	1	0	0	0	3	E	0	0	19566	1994
1	2014	0	S1	3	0	2	11	1	0	26	1	0	0	0	3		0	0	21657	1987
1	2017	0	S1	3	0	2	11	1	0	26	1	0	0	0	3	E	0	0	22430	1993
1	2017	0	S1	3	0	2	11	1	0	26	1	0	0	0	3	E	0	0	22712	1991
1	2014	0	S1	3	0	2	11	1	0	26	1	0	0	1	3	B	0	0	23263	1985
1	2016	0	S1	3	0	2	11	1	0	26	1	0	0	1	3		0	0	23598	1969
1	2014	1	A1	1	0	2	11	2	0	26	1	0	0	0	3		0	0	25624	1994
1	2017	0	S1	3	0	2	11	1	0	26	1	0	0	0	3	D	0	0	26296	1995
1	2015	0	S1	3	0	2	11	1	0	26	1	0	0	0	3		0	0	26414	1975
1	2016	0	S1	3	0	2	11	1	0	26	1	0	0	0	3		0	0	27000	1989
1	2016	0	S1	3	0	2	11	1	0	26	1	0	0	1	3	C	0	0	28005	1997
1	2015	0	S1	3	0	2	11	1	0	26	1	0	0	0	3		0	0	29137	1989
1	2016	0	S1	3	0	2	11	1	0	26	1	0	0	1	3		0	0	29193	1992
1	2014	0	S1	3	0	2	11	1	0	26	1	0	0	0	3	D	0	0	29267	1995
1	2016	0	S1	3	0	2	11	1	0	26	1	0	0	0	3	E	0	0	29754	1993
1	2015	0	S1	3	0	2	11	1	0	26	1	0	0	0	3	E	0	0	29869	1986
1	2017	0	S1	3	0	2	11	1	0	26	1	0	0	0	3		0	0	30511	1997
1	2017	0	S1	3	0	2	11	1	0	26	1	0	0	0	3		0	0	33772	1997
1	2014	1	A1	1	0	2	11	4	0	26	1	0	0	0	3		0	0	33778	1988
1	2014	1	A1	1	0	2	11	3	0	26	1	0	0	1	3		0	0	34012	1992
1	2015	0	S1	3	0	2	11	1	0	26	1	0	0	0	3	E	0	0	34732	1977
1	2017	0	S1	3	0	2	11	1	0	26	1	0	0	0	3	E	0	0	35323	1990
1	2015	0	S1	3	0	2	11	1	0	26	1	0	0	0	3		0	0	36506	1994
1	2016	0	S1	3	0	2	11	1	0	26	1	0	0	0	3		0	0	37622	1996
1	2015	0	S1	3	0	2	11	1	0	26	1	0	0	0	3		0	0	37802	1995
1	2016	0	S1	3	0	2	11	1	0	26	1	0	0	0	3		0	0	38314	1969
1	2016	0	S1	3	0	2	11	1	0	26	1	0	0	0	3	D	0	0	38963	1992
1	2014	1	A1	1	0	2	11	2	0	26	1	0	0	1	3	E	0	0	39181	1993
1	2015	0	S1	3	0	2	11	1	0	26	1	0	0	1	3		0	0	39308	1990
1	2017	0	S1	3	0	2	11	1	0	26	1	0	0	0	3	D	0	0	39996	1997
1	2016	0	S1	3	0	2	11	1	0	26	1	0	0	0	3	E	0	0	40256	1996
1	2018	0	S1	3	0	2	12	1	0	25	1	0	0	0	3	D	0	0	1555	1997
1	2014	0	S2	4	0	2	12	1	0	23	1	0	0	0	3		0	0	1650	1988
1	2017	0	S1	3	0	2	12	1	0	25	1	0	0	0	3		0	0	1764	1992
1	2019	0	S1	3	0	2	12	1	0	25	1	1	1	0	3		0	0	1764	1992
1	2018	0	S1	3	0	2	12	1	0	23	1	0	0	0	3		0	0	2169	1992
1	2016	0	S1	3	0	2	12	1	0	23	1	0	0	1	3	E	0	0	2363	1993
1	2019	0	S1	3	0	2	12	1	0	25	1	1	1	0	3		0	0	2666	1998
1	2015	0	S2	4	0	2	12	1	0	25	1	0	0	0	3		0	0	2701	1995
1	2014	0	S2	4	0	2	12	1	0	25	1	0	0	1	3		0	0	2813	1993
1	2016	0	S1	3	0	2	12	1	0	25	1	0	0	0	3		0	0	2823	1993
1	2016	0	S1	3	0	2	12	1	0	23	1	0	0	0	3		0	0	3326	1996
1	2015	0	S2	4	0	2	12	1	0	25	1	0	0	0	3	D	0	0	3777	1995
1	2015	0	S2	4	0	2	12	1	0	23	1	0	0	0	3	D	0	0	3980	1995
1	2016	0	S1	3	0	2	12	1	0	23	1	0	0	1	3	E	0	0	4168	1993
1	2019	0	S1	3	0	2	12	1	0	25	1	1	1	1	3		0	0	4196	1998
1	2016	0	S1	3	0	2	12	1	0	25	1	0	0	0	3		0	0	4224	1995
1	2014	0	S2	4	0	2	12	1	0	23	1	0	0	0	3		0	0	4238	1995
1	2016	0	S1	3	0	2	12	1	0	23	1	0	0	0	3	D	0	0	4632	1996
1	2019	0	S1	3	0	2	12	1	0	25	1	1	1	0	3		0	0	4754	1999
1	2015	0	S2	4	0	2	12	1	0	25	1	0	0	1	3		0	0	5061	1996
1	2015	0	S2	4	0	2	12	1	0	23	1	0	0	1	3	D	0	0	5082	1992
1	2015	0	S2	4	0	2	12	1	0	25	1	0	0	1	3	C	0	0	5267	1980
1	2018	0	S1	3	0	2	12	1	0	25	1	0	0	0	3		0	0	5306	1998
1	2014	0	S2	4	0	2	12	1	0	25	1	0	0	0	3	D	0	0	5328	1984
1	2015	0	S2	4	0	2	12	1	0	23	1	0	0	0	3	E	0	0	5397	1984
1	2018	0	S1	3	0	2	12	1	0	23	1	0	0	1	3	E	0	0	5418	1999
1	2018	0	S1	3	0	2	12	1	0	25	1	0	0	0	3		0	0	6445	1995
1	2014	0	S2	4	0	2	12	1	0	25	1	0	0	0	3	E	0	0	6567	1976
1	2017	0	S1	3	0	2	12	1	0	23	1	0	0	0	3		0	0	6671	1998
1	2016	0	S1	3	0	2	12	1	0	25	1	0	0	0	3	D	0	0	6912	1991
1	2016	0	S1	3	0	2	12	1	0	23	1	0	0	0	3	D	0	0	7235	1995
1	2015	0	S2	4	0	2	12	1	0	23	1	0	0	0	3		0	0	7542	1992
1	2017	0	S1	3	0	2	12	1	0	23	1	0	0	0	3	E	0	0	7816	1998
1	2017	0	S1	3	0	2	12	1	0	25	1	0	0	0	3		0	0	9277	1983
1	2018	0	S1	3	0	2	12	1	0	25	1	0	0	0	3	D	0	0	9277	1983
1	2015	0	S2	4	0	2	12	1	0	25	1	0	0	0	3	C	0	0	9380	1996
1	2019	0	S1	3	0	2	12	1	0	23	1	1	1	1	3		0	0	9680	1993
1	2015	0	S2	4	0	2	12	1	0	25	1	0	0	0	3		0	0	10348	1989
1	2016	0	S1	3	0	2	12	1	0	25	1	0	0	0	3	D	0	0	10512	1993
1	2014	0	S2	4	0	2	12	1	0	25	1	0	0	0	3	D	0	0	10583	1990
1	2015	0	S2	4	0	2	12	1	0	23	1	0	0	0	3	D	0	0	11254	1991
1	2016	0	S1	3	0	2	12	1	0	23	1	0	0	0	3		0	0	11315	1997
1	2019	0	S1	3	0	2	12	2	0	25	1	1	1	0	3		0	0	11908	1993
1	2016	0	S1	3	0	2	12	1	0	23	1	0	0	0	3	D	0	0	12214	1996
1	2017	0	S1	3	0	2	12	1	0	23	1	0	0	1	3		0	0	12238	1996
1	2016	0	S1	3	0	2	12	1	0	25	1	0	0	1	3		0	0	12642	1994
1	2014	0	S2	4	0	2	12	1	0	25	1	0	0	0	3		0	0	12746	1995
1	2017	0	S1	3	0	2	12	4	0	25	1	0	0	0	3		0	0	12746	1995
1	2016	0	S1	3	0	2	12	1	0	23	1	0	0	0	3		0	0	13019	1988
1	2018	0	S1	3	0	2	12	1	0	23	1	0	0	0	3		0	0	13019	1988
1	2017	0	S1	3	0	2	12	1	0	25	1	0	0	0	3		0	0	13040	1988
1	2016	0	S1	3	0	2	12	4	0	25	1	0	0	0	3		0	0	13174	1970
1	2015	0	S2	4	0	2	12	1	0	25	1	0	0	1	3	B	0	0	13351	1992
1	2015	0	S2	4	0	2	12	1	0	23	1	0	0	0	3		0	0	13362	1987
1	2017	0	S1	3	0	2	12	1	0	23	1	0	0	0	3	D	0	0	13776	1995
1	2014	0	S2	4	0	2	12	1	0	23	1	0	0	0	3		0	0	13855	1994
1	2015	0	S2	4	0	2	12	1	0	25	1	0	0	1	3	D	0	0	14049	1995
1	2017	0	S1	3	0	2	12	1	0	25	1	0	0	0	3	E	0	0	14118	1995
1	2015	0	S2	4	0	2	12	1	0	25	1	0	0	0	3		0	0	14155	1996
1	2016	0	S1	3	0	2	12	1	0	23	1	0	0	0	3		0	0	15040	1996
1	2019	0	S1	3	0	2	12	3	0	23	1	1	1	0	3		0	0	15040	1996
1	2014	0	S2	4	0	2	12	1	0	25	1	0	0	0	3	C	0	0	15773	1990
1	2014	0	S2	4	0	2	12	1	0	23	1	0	0	0	3	D	0	0	16386	1992
1	2014	0	S2	4	0	2	12	1	0	25	1	0	0	0	3	C	0	0	16484	1984
1	2016	0	S1	3	0	2	12	1	0	23	1	0	0	0	3	D	0	0	16667	1996
1	2019	0	S1	3	0	2	12	1	0	23	1	1	1	0	3		0	0	16705	1999
1	2015	0	S2	4	0	2	12	1	0	25	1	0	0	0	3		0	0	16725	1969
1	2017	0	S1	3	0	2	12	3	0	25	1	0	0	0	3	E	0	0	16725	1969
1	2016	0	S1	3	0	2	12	1	0	25	1	0	0	0	3	D	0	0	17128	1996
1	2014	0	S2	4	0	2	12	1	0	25	1	0	0	0	3	E	0	0	17163	1995
1	2015	0	S2	4	0	2	12	1	0	25	1	0	0	1	3		0	0	17383	1995
1	2014	0	S2	4	0	2	12	1	0	25	1	0	0	1	3	C	0	0	18061	1990
1	2019	0	S1	3	0	2	12	1	0	25	1	1	1	1	3		0	0	18231	1995
1	2017	0	S1	3	0	2	12	1	0	23	1	0	0	1	3		0	0	18591	1995
1	2018	0	S1	3	0	2	12	1	0	25	1	0	0	0	3		0	0	18635	1970
1	2015	0	S2	4	0	2	12	1	0	25	1	0	0	0	3	D	0	0	18726	1993
1	2015	0	S2	4	0	2	12	1	0	25	1	0	0	0	3		0	0	18910	1994
1	2015	0	S2	4	0	2	12	1	0	23	1	0	0	1	3	E	0	0	19267	1989
1	2016	0	S1	3	0	2	12	1	0	23	1	0	0	0	3	E	0	0	19603	1990
1	2015	0	S2	4	0	2	12	1	0	23	1	0	0	0	3	D	0	0	19907	1994
1	2015	0	S2	4	0	2	12	1	0	23	1	0	0	1	3		0	0	20200	1988
1	2014	0	S2	4	0	2	12	1	0	25	1	0	0	0	3		0	0	20246	1964
1	2018	0	S1	3	0	2	12	1	0	25	1	0	0	0	3		0	0	20246	1964
1	2016	0	S1	3	0	2	12	1	0	23	1	0	0	0	3	E	0	0	20749	1994
1	2015	0	S2	4	0	2	12	1	0	25	1	0	0	0	3		0	0	20791	1992
1	2016	0	S1	3	0	2	12	1	0	23	1	0	0	0	3		0	0	20856	1995
1	2018	0	S1	3	0	2	12	1	0	23	1	0	0	0	3		0	0	20856	1995
1	2019	0	S1	3	0	2	12	1	0	23	1	1	1	0	3		0	0	21122	1998
1	2014	0	S2	4	0	2	12	1	0	25	1	0	0	0	3	D	0	0	21578	1982
1	2016	0	S1	3	0	2	12	1	0	25	1	0	0	1	3	E	0	0	21596	1993
1	2015	0	S2	4	0	2	12	1	0	23	1	0	0	0	3	B	0	0	21641	1995
1	2015	0	S2	4	0	2	12	1	0	23	1	0	0	1	3		0	0	21775	1989
1	2018	0	S1	3	0	2	12	1	0	23	1	0	0	1	3		0	0	21775	1989
1	2015	0	S2	4	0	2	12	1	0	25	1	0	0	0	3	D	0	0	22300	1992
1	2019	0	S1	3	0	2	12	1	0	25	1	1	1	0	3		0	0	22506	1999
1	2019	0	S2	4	1	2	12	1	0	23	1	1	0	0	3	D	0	0	22517	2000
1	2015	0	S2	4	0	2	12	1	0	25	1	0	0	0	3	C	0	0	22610	1974
1	2018	0	S1	3	0	2	12	1	0	23	1	0	0	1	3		0	0	23206	1997
1	2016	0	S1	3	0	2	12	1	0	25	1	0	0	0	3	E	0	0	23208	1995
1	2017	0	S1	3	0	2	12	1	0	25	1	0	0	0	3		0	0	23209	1998
1	2019	0	S1	3	0	2	12	1	0	25	1	1	1	0	3		0	0	23209	1998
1	2015	0	S2	4	0	2	12	1	0	25	1	0	0	1	3		0	0	23828	1995
1	2018	0	S1	3	0	2	12	1	0	25	1	0	0	1	3		0	0	23828	1995
1	2016	0	S1	3	0	2	12	1	0	25	1	0	0	0	3		0	0	24390	1997
1	2017	0	S1	3	0	2	12	2	0	25	1	0	0	0	3		0	0	24390	1997
1	2019	0	S1	3	0	2	12	1	0	25	1	1	1	0	3		0	0	24423	1981
1	2014	0	S2	4	0	2	12	1	0	25	1	0	0	0	3	C	0	0	24577	1993
1	2014	0	S2	4	0	2	12	1	0	25	1	0	0	1	3	E	0	0	24879	1994
1	2015	0	S2	4	0	2	12	1	0	23	1	0	0	0	3	C	0	0	25123	1995
1	2016	0	S1	3	0	2	12	1	0	25	1	0	0	0	3	E	0	0	25409	1978
1	2017	0	S1	3	0	2	12	1	0	23	1	0	0	0	3		0	0	26306	1996
1	2017	0	S1	3	0	2	12	1	0	23	1	0	0	0	3	D	0	0	26395	1994
1	2019	0	S1	3	0	2	12	1	0	25	1	1	1	0	3		0	0	26576	1995
1	2017	0	S1	3	0	2	12	1	0	23	1	0	0	0	3		0	0	26768	1998
1	2016	0	S1	3	0	2	12	1	0	25	1	0	0	1	3		0	0	26795	1971
1	2016	0	S1	3	0	2	12	1	0	25	1	0	0	0	3		0	0	27189	1995
1	2016	0	S1	3	0	2	12	1	0	23	1	0	0	0	3		0	0	27603	1993
1	2017	0	S1	3	0	2	12	1	0	23	1	0	0	0	3	D	0	0	27603	1993
1	2018	0	S1	3	0	2	12	1	0	23	1	0	0	1	3		0	0	28184	1999
1	2018	0	S1	3	0	2	12	1	0	23	1	0	0	0	3	D	0	0	28185	1999
1	2019	0	S1	3	0	2	12	1	0	23	1	1	1	0	3		0	0	28368	1999
1	2019	0	S1	3	0	2	12	1	0	25	1	1	1	0	3		0	0	28379	1998
1	2014	0	S2	4	0	2	12	1	0	23	1	0	0	0	3	E	0	0	28551	1986
1	2017	0	S1	3	0	2	12	1	0	25	1	0	0	1	3		0	0	29112	1986
1	2018	0	S1	3	0	2	12	1	0	25	1	0	0	1	3		0	0	29112	1986
1	2018	0	S1	3	0	2	12	1	0	25	1	0	0	0	3		0	0	29761	1998
1	2019	0	S1	3	0	2	12	1	0	25	1	1	1	0	3		0	0	29837	1981
1	2019	0	S1	3	0	2	12	1	0	23	1	1	1	0	3		0	0	29848	2000
1	2017	0	S1	3	0	2	12	1	0	25	1	0	0	0	3		0	0	30549	1990
1	2018	0	S1	3	0	2	12	1	0	25	1	0	0	0	3		0	0	30820	1997
1	2019	0	S1	3	0	2	12	1	0	25	1	1	1	0	3		0	0	30820	1997
1	2017	0	S1	3	0	2	12	1	0	25	1	0	0	1	3		0	0	31346	1997
1	2014	0	S2	4	0	2	12	1	0	25	1	0	0	0	3		0	0	31354	1994
1	2016	0	S1	3	0	2	12	1	0	25	1	0	0	0	3		0	0	31425	1997
1	2014	0	S2	4	0	2	12	1	0	25	1	0	0	0	3	D	0	0	31475	1990
1	2019	0	S1	3	0	2	12	1	0	25	1	1	1	0	3		0	0	31484	1999
1	2019	0	S1	3	0	2	12	1	0	23	1	1	1	0	3		0	0	31557	1997
1	2014	0	S2	4	0	2	12	1	0	23	1	0	0	0	3		0	0	31614	1982
1	2015	0	S2	4	0	2	12	1	0	25	1	0	0	0	3		0	0	31827	1992
1	2018	0	S1	3	0	2	12	1	0	23	1	0	0	0	3		0	0	31865	1996
1	2019	0	S1	3	0	2	12	1	0	23	1	1	1	0	3		0	0	31865	1996
1	2019	0	S1	3	0	2	12	1	0	23	1	1	1	0	3		0	0	31868	1998
1	2014	0	S2	4	0	2	12	1	0	23	1	0	0	0	3	D	0	0	32274	1969
1	2019	0	S1	3	0	2	12	1	0	23	1	1	1	0	3		0	0	32571	1993
1	2015	0	S2	4	0	2	12	1	0	23	1	0	0	0	3		0	0	32833	1988
1	2019	0	S1	3	0	2	12	1	0	25	1	1	1	0	3		0	0	33054	1999
1	2017	0	S1	3	0	2	12	1	0	23	1	0	0	0	3		0	0	33140	1997
1	2015	0	S2	4	0	2	12	1	0	25	1	0	0	0	3	D	0	0	33250	1996
1	2015	0	S2	4	0	2	12	1	0	25	1	0	0	1	3	D	0	0	34125	1992
1	2015	0	S2	4	0	2	12	1	0	25	1	0	0	0	3		0	0	34263	1989
1	2018	0	S1	3	0	2	12	1	0	25	1	0	0	0	3		0	0	34263	1989
1	2015	0	S2	4	0	2	12	1	0	23	1	0	0	0	3		0	0	34350	1982
1	2016	0	S1	3	0	2	12	2	0	23	1	0	0	0	3	E	0	0	34350	1982
1	2019	0	S1	3	0	2	12	1	0	25	1	1	1	0	3		0	0	34691	1997
1	2019	0	S1	3	0	2	12	1	0	23	1	1	1	0	3		0	0	34696	1990
1	2018	0	S1	3	0	2	12	1	0	23	1	0	0	0	3		0	0	34889	1998
1	2014	0	S2	4	0	2	12	1	0	25	1	0	0	0	3	D	0	0	35290	1990
1	2018	0	S1	3	0	2	12	1	0	25	1	0	0	0	3		0	0	35871	1989
1	2018	0	S1	3	0	2	12	1	0	25	1	0	0	0	3		0	0	35920	1996
1	2016	0	S1	3	0	2	12	3	0	25	1	0	0	0	3		0	0	35929	1992
1	2015	0	S2	4	0	2	12	1	0	25	1	0	0	0	3	E	0	0	35995	1995
1	2017	0	S1	3	0	2	12	1	0	25	1	0	0	0	3		0	0	36294	1996
1	2018	0	S1	3	0	2	12	1	0	25	1	0	0	0	3		0	0	36294	1996
1	2019	0	S1	3	0	2	12	1	0	25	1	1	1	0	3		0	0	36447	1998
1	2019	0	S1	3	0	2	12	1	0	23	1	1	1	0	3		0	0	36456	1999
1	2019	0	S1	3	0	2	12	1	0	23	1	1	1	0	3		0	0	36460	1999
1	2019	0	S2	4	1	2	12	1	0	23	1	1	0	1	3	D	0	0	36462	1996
1	2018	0	S1	3	0	2	12	1	0	23	1	0	0	1	3		0	0	36875	1998
1	2019	0	S1	3	0	2	12	1	0	23	1	1	1	1	3		0	0	36875	1998
1	2019	0	S1	3	0	2	12	1	0	25	1	1	1	0	3		0	0	37091	2000
1	2016	0	S1	3	0	2	12	1	0	23	1	0	0	0	3	E	0	0	37739	1981
1	2018	0	S1	3	0	2	12	1	0	25	1	0	0	1	3		0	0	37862	1986
1	2018	0	S1	3	0	2	12	1	0	23	1	0	0	1	3		0	0	37863	1995
1	2015	0	S2	4	0	2	12	1	0	25	1	0	0	0	3		0	0	37903	1982
1	2016	0	S1	3	0	2	12	1	0	25	1	0	0	0	3	E	0	0	38574	1996
1	2014	0	S2	4	0	2	12	1	0	23	1	0	0	1	3	E	0	0	38598	1990
1	2018	0	S1	3	0	2	12	1	0	25	1	0	0	1	3		0	0	38799	1998
1	2018	0	S1	3	0	2	12	1	0	23	1	0	0	0	3		0	0	39505	1974
1	2019	0	S1	3	0	2	12	1	0	23	1	1	1	0	3		0	0	39505	1974
1	2018	0	S1	3	0	2	12	1	0	23	1	0	0	0	3		0	0	39608	1999
1	2019	0	S1	3	0	2	12	1	0	23	1	1	1	0	3		0	0	39608	1999
1	2016	0	S1	3	0	2	12	1	0	25	1	0	0	0	3		0	0	39751	1991
1	2015	0	S2	4	0	2	12	1	0	25	1	0	0	0	3	D	0	0	40018	1983
1	2017	0	S1	3	0	2	12	1	0	23	1	0	0	0	3	D	0	0	40099	1997
1	2019	0	S1	3	0	2	12	1	0	25	1	1	1	1	3		0	0	40527	1998
1	2017	0	S1	3	0	2	12	1	0	25	1	0	0	0	3		0	0	40571	1992
1	2018	0	S1	3	0	2	12	1	0	23	1	0	0	0	3	E	0	0	40582	1992
1	2018	0	S1	3	0	2	12	1	0	25	1	0	0	1	3		0	0	40607	1997
1	2019	0	S1	3	0	2	12	2	0	25	1	1	1	1	3		0	0	40607	1997
1	2018	0	S1	3	0	2	12	1	0	25	1	0	0	0	3		0	0	40609	1999
1	2018	0	S1	3	0	2	12	1	0	23	1	0	0	0	3		0	0	40752	1991
1	2016	0	S1	3	0	2	12	6	0	25	1	0	0	0	3		0	0	40765	1992
1	2015	1	A1	1	0	2	13	1	0	27	1	0	0	1	3	E	0	0	19	1996
1	2015	1	A1	1	0	2	13	1	0	23	1	0	0	0	3		0	0	36	1994
1	2017	1	A1	1	0	2	13	3	0	23	1	0	0	0	3		0	0	36	1994
1	2015	0	S1	3	0	2	13	1	0	25	1	0	0	0	3	C	0	0	65	1994
1	2014	1	A1	1	0	2	13	1	0	23	1	0	0	0	3	E	0	0	136	1986
1	2015	0	S1	3	0	2	13	1	0	25	1	0	0	0	3	E	0	0	145	1996
1	2017	0	S1	3	0	2	13	1	0	25	1	0	0	0	3	C	0	0	152	1998
1	2017	1	A2	2	0	2	13	1	0	27	1	0	0	0	3		0	0	160	1998
1	2015	1	A1	1	0	2	13	1	0	24	1	0	0	0	3	E	0	0	169	1996
1	2014	1	A1	1	0	2	13	2	0	25	1	0	0	0	3	C	0	0	170	1993
1	2016	0	S1	3	0	2	13	5	0	25	1	0	0	0	3		0	0	217	1992
1	2017	0	S1	3	0	2	13	1	0	25	1	0	0	0	3	E	0	0	263	1992
1	2015	1	A1	1	0	2	13	1	0	24	1	0	0	0	3	E	0	0	275	1992
1	2016	0	S1	3	0	2	13	1	0	25	1	0	0	0	3		0	0	276	1991
1	2015	1	A1	1	0	2	13	1	0	23	1	0	0	0	3		0	0	283	1992
1	2015	1	A1	1	0	2	13	1	0	23	1	0	0	0	3	A	0	0	297	1991
1	2015	0	S1	3	0	2	13	1	0	25	1	0	0	1	3	D	0	0	349	1970
1	2017	1	A2	2	0	2	13	1	0	25	1	0	0	0	3	E	0	0	387	1993
1	2017	1	A2	2	0	2	13	1	0	25	1	0	0	0	3		0	0	395	1992
1	2016	1	A1	1	0	2	13	1	0	25	1	0	0	0	3	D	0	0	428	1992
1	2014	1	A1	1	0	2	13	1	0	25	1	0	0	0	3	D	0	0	436	1991
1	2016	0	S1	3	0	2	13	1	0	25	1	0	0	1	3		0	0	460	1987
1	2014	1	A1	1	0	2	13	1	0	25	1	0	0	0	3	E	0	0	563	1992
1	2018	1	A2	2	0	2	13	1	0	23	1	0	0	0	3		0	0	596	1998
1	2014	0	S1	3	0	2	13	1	0	25	1	0	0	0	3		0	0	597	1992
1	2018	1	A2	2	0	2	13	1	0	23	1	0	0	1	3		0	0	598	1992
1	2018	1	A1	1	0	2	13	1	0	24	1	0	0	0	3		0	0	606	1993
1	2019	1	A1	1	0	2	13	2	0	24	1	0	0	0	3	D	0	0	606	1993
1	2015	0	S1	3	0	2	13	1	0	25	1	0	0	0	3	E	0	0	681	1992
1	2016	1	A1	1	0	2	13	1	0	25	1	0	0	0	3		0	0	749	1992
1	2014	1	A1	1	0	2	13	1	0	23	1	0	0	0	3	D	0	0	791	1991
1	2017	1	A2	2	0	2	13	1	0	25	1	0	0	1	3		0	0	822	1988
1	2017	0	S1	3	0	2	13	1	0	25	1	0	0	1	3		0	0	822	1988
1	2017	1	A2	2	0	2	13	1	0	23	1	0	0	1	3		0	0	925	1990
1	2016	1	A1	1	0	2	13	1	0	24	1	0	0	1	3	E	0	0	928	1992
1	2017	0	S1	3	0	2	13	1	0	25	1	0	0	1	3	E	0	0	1145	1992
1	2016	0	S1	3	0	2	13	1	0	25	1	0	0	0	3		0	0	1165	1992
1	2017	0	S1	3	0	2	13	1	0	25	1	0	0	0	3	D	0	0	1223	1998
1	2017	1	A1	1	0	2	13	5	0	25	1	0	0	0	3	C	0	0	1234	1992
1	2016	0	S1	3	0	2	13	1	0	25	1	0	0	0	3		0	0	1277	1989
1	2015	0	S1	3	0	2	13	4	0	23	1	0	0	0	3		0	0	1287	1993
1	2015	1	A1	1	0	2	13	1	0	27	1	0	0	0	3	D	0	0	1289	1994
1	2014	1	A1	1	0	2	13	1	0	25	1	0	0	0	3	E	0	0	1360	1992
1	2014	1	A1	1	0	2	13	1	0	27	1	0	0	0	3		0	0	1385	1993
1	2017	1	A1	1	0	2	13	1	0	25	1	0	0	0	3	D	0	0	1477	1984
1	2014	0	S1	3	0	2	13	1	0	25	1	0	0	0	3		0	0	1481	1993
1	2015	1	A1	1	0	2	13	3	0	25	1	0	0	0	3	C	0	0	1484	1992
1	2014	0	S1	3	0	2	13	1	0	25	1	0	0	1	3		0	0	1491	1990
1	2018	1	A1	1	0	2	13	1	0	25	1	0	0	0	3		0	0	1549	1995
1	2018	1	A1	1	0	2	13	1	0	25	1	0	0	0	3	D	0	0	1555	1997
1	2014	0	S1	3	0	2	13	1	0	25	1	0	0	1	3	E	0	0	1648	1993
1	2014	1	A1	1	0	2	13	1	0	23	1	0	0	0	3		0	0	1650	1988
1	2015	0	S1	3	0	2	13	1	0	25	1	0	0	0	3		0	0	1700	1993
1	2017	1	A2	2	0	2	13	1	0	25	1	0	0	0	3	C	0	0	1735	1998
1	2015	0	S1	3	0	2	13	1	0	25	1	0	0	0	3		0	0	1764	1992
1	2017	1	A1	1	0	2	13	2	0	25	1	0	0	0	3		0	0	1764	1992
1	2014	0	S1	3	0	2	13	1	0	25	1	0	0	0	3		0	0	1797	1993
1	2016	1	A1	1	0	2	13	1	0	25	1	0	0	0	3	D	0	0	1846	1995
1	2014	1	A1	1	0	2	13	1	0	23	1	0	0	0	3	E	0	0	1854	1996
1	2016	1	A1	1	0	2	13	1	0	25	1	0	0	1	3		0	0	1862	1991
1	2017	1	A1	1	0	2	13	1	0	25	1	0	0	0	3	E	0	0	1922	1998
1	2014	0	S1	3	0	2	13	1	0	25	1	0	0	0	3		0	0	1953	1992
1	2014	1	A1	1	0	2	13	1	0	25	1	0	0	0	3		0	0	1988	1989
1	2016	1	A1	1	0	2	13	1	0	25	1	0	0	0	3	C	0	0	1995	1981
1	2017	1	A2	2	0	2	13	1	0	25	1	0	0	1	3		0	0	2081	1993
1	2015	0	S1	3	0	2	13	1	0	25	1	0	0	1	3	D	0	0	2150	1996
1	2017	1	A2	2	0	2	13	1	0	25	1	0	0	0	3		0	0	2156	1995
1	2016	0	S1	3	0	2	13	1	0	25	1	0	0	0	3		0	0	2164	1997
1	2018	1	A1	1	0	2	13	1	0	23	1	0	0	0	3	D	0	0	2169	1992
1	2016	0	S1	3	0	2	13	1	0	25	1	0	0	0	3		0	0	2225	1993
1	2017	0	S1	3	0	2	13	2	0	25	1	0	0	0	3		0	0	2225	1993
1	2016	0	S1	3	0	2	13	1	0	25	1	0	0	0	3	D	0	0	2230	1991
1	2016	0	S1	3	0	2	13	1	0	25	1	0	0	0	3		0	0	2328	1992
1	2016	1	A1	1	0	2	13	1	0	25	1	0	0	0	3		0	0	2339	1993
1	2015	1	A1	1	0	2	13	1	0	23	1	0	0	1	3		0	0	2363	1993
1	2015	0	S1	3	0	2	13	1	0	25	1	0	0	0	3	E	0	0	2377	1993
1	2015	1	A1	1	0	2	13	3	0	23	1	0	0	0	3		0	0	2407	1993
1	2017	0	S1	3	0	2	13	3	0	25	1	0	0	0	3		0	0	2407	1993
1	2016	0	S1	3	0	2	13	5	0	23	1	0	0	0	3		0	0	2412	1993
1	2017	1	A1	1	0	2	13	6	0	23	1	0	0	0	3	D	0	0	2412	1993
1	2017	1	A2	2	0	2	13	1	0	25	1	0	0	1	3	C	0	0	2430	1993
1	2017	1	A2	2	0	2	13	1	0	25	1	0	0	0	3	D	0	0	2433	1992
1	2016	1	A1	1	0	2	13	1	0	25	1	0	0	0	3	D	0	0	2473	1995
1	2015	0	S1	3	0	2	13	1	0	25	1	0	0	0	3		0	0	2524	1995
1	2014	0	S1	3	0	2	13	4	0	25	1	0	0	0	3		0	0	2529	1987
1	2014	1	A1	1	0	2	13	1	0	23	1	0	0	0	3		0	0	2582	1981
1	2014	1	A1	1	0	2	13	1	0	25	1	0	0	0	3		0	0	2657	1993
1	2017	1	A2	2	0	2	13	1	0	27	1	0	0	0	3		0	0	2658	1995
1	2019	1	A1	1	0	2	13	1	0	25	1	0	0	0	3	D	0	0	2666	1998
1	2019	1	A1	1	0	2	13	1	0	23	1	0	0	0	3		0	0	2678	2000
1	2017	1	A2	2	0	2	13	1	0	24	1	0	0	0	3		0	0	2680	1995
1	2018	1	A1	1	0	2	13	1	0	24	1	0	0	0	3	D	0	0	2680	1995
1	2019	1	A1	1	0	2	13	1	0	24	1	0	0	1	3	C	0	0	2684	1998
1	2015	1	A1	1	0	2	13	1	0	25	1	0	0	0	3	C	0	0	2776	1994
1	2017	0	S1	3	0	2	13	1	0	25	1	0	0	0	3	E	0	0	2780	1989
1	2017	0	S1	3	0	2	13	1	0	25	1	0	0	0	3	E	0	0	2793	1994
1	2014	1	A1	1	0	2	13	1	0	25	1	0	0	1	3		0	0	2813	1993
1	2016	1	A1	1	0	2	13	1	0	25	1	0	0	0	3		0	0	2823	1993
1	2014	1	A1	1	0	2	13	1	0	23	1	0	0	0	3		0	0	2876	1994
1	2014	1	A1	1	0	2	13	1	0	25	1	0	0	0	3	D	0	0	2907	1989
1	2015	0	S1	3	0	2	13	1	0	25	1	0	0	0	3		0	0	2911	1993
1	2017	0	S1	3	0	2	13	1	0	25	1	0	0	0	3		0	0	2936	1992
1	2016	1	A1	1	0	2	13	1	0	25	1	0	0	0	3	D	0	0	3033	1976
1	2014	1	A1	1	0	2	13	1	0	23	1	0	0	0	3	C	0	0	3037	1995
1	2016	1	A1	1	0	2	13	1	0	25	1	0	0	0	3	D	0	0	3047	1996
1	2017	1	A2	2	0	2	13	1	0	25	1	0	0	0	3		0	0	3060	1992
1	2017	0	S1	3	0	2	13	1	0	25	1	0	0	0	3		0	0	3067	1998
1	2017	0	S1	3	0	2	13	1	0	25	1	0	0	0	3		0	0	3129	1995
1	2014	0	S1	3	0	2	13	1	0	25	1	0	0	0	3	D	0	0	3147	1994
1	2017	1	A2	2	0	2	13	1	0	25	1	0	0	0	3		0	0	3213	1998
1	2015	1	A1	1	0	2	13	1	0	25	1	0	0	0	3	D	0	0	3214	1995
1	2014	0	S1	3	0	2	13	1	0	25	1	0	0	0	3	E	0	0	3221	1993
1	2016	0	S1	3	0	2	13	1	0	25	1	0	0	0	3	D	0	0	3228	1994
1	2016	1	A1	1	0	2	13	7	0	23	1	0	0	0	3		0	0	3232	1991
1	2018	1	A2	2	0	2	13	1	0	23	1	0	0	0	3	B	0	0	3232	1991
1	2014	0	S1	3	0	2	13	1	0	25	1	0	0	0	3	D	0	0	3313	1994
1	2016	1	A1	1	0	2	13	1	0	23	1	0	0	0	3		0	0	3326	1996
1	2018	1	A1	1	0	2	13	1	0	23	1	0	0	0	3		0	0	3326	1996
1	2014	0	S1	3	0	2	13	1	0	25	1	0	0	0	3	E	0	0	3333	1993
1	2014	1	A1	1	0	2	13	1	0	23	1	0	0	1	3		0	0	3379	1993
1	2015	1	A1	1	0	2	13	1	0	24	1	0	0	1	3	E	0	0	3477	1996
1	2014	0	S1	3	0	2	13	1	0	25	1	0	0	0	3		0	0	3562	1972
1	2015	0	S1	3	0	2	13	2	0	25	1	0	0	0	3	E	0	0	3562	1972
1	2014	0	S1	3	0	2	13	1	0	25	1	0	0	0	3		0	0	3635	1994
1	2017	1	A2	2	0	2	13	1	0	25	1	0	0	0	3		0	0	3657	1991
1	2014	0	S1	3	0	2	13	1	0	25	1	0	0	0	3		0	0	3740	1993
1	2016	1	A1	1	0	2	13	1	0	25	1	0	0	0	3		0	0	3756	1995
1	2017	1	A1	1	0	2	13	1	0	25	1	0	0	0	3	D	0	0	3765	1988
1	2017	1	A2	2	0	2	13	1	0	25	1	0	0	0	3		0	0	3768	1995
1	2015	1	A1	1	0	2	13	1	0	25	1	0	0	0	3	D	0	0	3777	1995
1	2014	0	S1	3	0	2	13	1	0	25	1	0	0	0	3	E	0	0	3781	1995
1	2014	0	S1	3	0	2	13	1	0	25	1	0	0	0	3		0	0	3873	1995
1	2017	0	S1	3	0	2	13	1	0	25	1	0	0	0	3	E	0	0	3915	1992
1	2019	1	A1	1	0	2	13	1	0	25	1	0	0	0	3		0	0	3917	1996
1	2015	1	A1	1	0	2	13	1	0	25	1	0	0	0	3	D	0	0	3937	1985
1	2015	1	A1	1	0	2	13	1	0	23	1	0	0	0	3	E	0	0	3980	1995
1	2016	1	A1	1	0	2	13	1	0	27	1	0	0	0	3		0	0	4095	1996
1	2016	1	A1	1	0	2	13	1	0	23	1	0	0	1	3	E	0	0	4168	1993
1	2014	0	S1	3	0	2	13	1	0	25	1	0	0	0	3		0	0	4186	1995
1	2019	1	A1	1	0	2	13	1	0	25	1	0	0	0	3		0	0	4189	1996
1	2019	1	A1	1	0	2	13	1	0	25	1	0	0	1	3	B	0	0	4196	1998
1	2017	1	A2	2	0	2	13	1	0	25	1	0	0	0	3		0	0	4222	1995
1	2016	1	A1	1	0	2	13	1	0	25	1	0	0	0	3		0	0	4224	1995
1	2016	1	A1	1	0	2	13	1	0	25	1	0	0	0	3		0	0	4228	1995
1	2014	1	A1	1	0	2	13	1	0	23	1	0	0	0	3	D	0	0	4238	1995
1	2015	1	A1	1	0	2	13	1	0	25	1	0	0	0	3	A	0	0	4270	1995
1	2017	1	A2	2	0	2	13	1	0	25	1	0	0	0	3	E	0	0	4308	1995
1	2015	1	A1	1	0	2	13	1	0	23	1	0	0	0	3	D	0	0	4320	1995
1	2014	1	A1	1	0	2	13	1	0	23	1	0	0	0	3	E	0	0	4341	1993
1	2014	0	S1	3	0	2	13	1	0	25	1	0	0	0	3	E	0	0	4445	1995
1	2015	0	S1	3	0	2	13	1	0	25	1	0	0	0	3		0	0	4492	1996
1	2014	1	A1	1	0	2	13	1	0	25	1	0	0	0	3	E	0	0	4559	1993
1	2017	0	S1	3	0	2	13	1	0	25	1	0	0	0	3		0	0	4564	1995
1	2016	1	A1	1	0	2	13	1	0	23	1	0	0	0	3	D	0	0	4632	1996
1	2016	1	A1	1	0	2	13	1	0	25	1	0	0	0	3	D	0	0	4663	1996
1	2015	1	A1	1	0	2	13	1	0	25	1	0	0	0	3		0	0	4667	1996
1	2015	1	A1	1	0	2	13	1	0	23	1	0	0	1	3		0	0	4711	1996
1	2016	1	A1	1	0	2	13	1	0	24	1	0	0	1	3		0	0	4739	1976
1	2019	1	A1	1	0	2	13	1	0	25	1	0	0	0	3	D	0	0	4754	1999
1	2015	1	A1	1	0	2	13	1	0	25	1	0	0	1	3	E	0	0	4770	1993
1	2015	1	A1	1	0	2	13	1	0	25	1	0	0	0	3	E	0	0	4808	1996
1	2017	1	A2	2	0	2	13	1	0	23	1	0	0	0	3		0	0	4814	1972
1	2014	1	A1	1	0	2	13	1	0	24	1	0	0	0	3	D	0	0	4863	1995
1	2015	1	A1	1	0	2	13	1	0	25	1	0	0	0	3	E	0	0	4883	1974
1	2014	0	S1	3	0	2	13	1	0	25	1	0	0	1	3		0	0	4884	1989
1	2015	0	S1	3	0	2	13	1	0	25	1	0	0	1	3	E	0	0	4887	1996
1	2014	1	A1	1	0	2	13	2	0	25	1	0	0	0	3	D	0	0	4897	1988
1	2015	1	A1	1	0	2	13	1	0	25	1	0	0	0	3		0	0	4923	1995
1	2019	1	A1	1	0	2	13	1	0	24	1	0	0	0	3	C	0	0	4929	1997
1	2016	1	A1	1	0	2	13	1	0	25	1	0	0	0	3	E	0	0	4935	1983
1	2017	1	A2	2	0	2	13	1	0	25	1	0	0	0	3	E	0	0	4944	1989
1	2017	1	A2	2	0	2	13	1	0	25	1	0	0	0	3	E	0	0	5005	1998
1	2017	0	S1	3	0	2	13	1	0	25	1	0	0	1	3		0	0	5036	1997
1	2015	1	A1	1	0	2	13	1	0	25	1	0	0	1	3		0	0	5061	1996
1	2014	1	A1	1	0	2	13	1	0	24	1	0	0	0	3		0	0	5084	1991
1	2016	1	A1	1	0	2	13	1	0	27	1	0	0	0	3	C	0	0	5094	1995
1	2017	1	A2	2	0	2	13	1	0	25	1	0	0	0	3	E	0	0	5226	1998
1	2014	1	A1	1	0	2	13	1	0	25	1	0	0	0	3	E	0	0	5246	1995
1	2018	1	A1	1	0	2	13	1	0	25	1	0	0	0	3		0	0	5306	1998
1	2014	1	A1	1	0	2	13	1	0	25	1	0	0	0	3	E	0	0	5328	1984
1	2015	1	A1	1	0	2	13	1	0	23	1	0	0	0	3	C	0	0	5354	1996
1	2014	1	A1	1	0	2	13	1	0	24	1	0	0	0	3	C	0	0	5426	1995
1	2016	1	A1	1	0	2	13	1	0	25	1	0	0	0	3	B	0	0	5471	1994
1	2017	1	A2	2	0	2	13	1	0	24	1	0	0	0	3		0	0	5472	1995
1	2018	1	A1	1	0	2	13	1	0	24	1	0	0	0	3		0	0	5472	1995
1	2015	1	A1	1	0	2	13	1	0	25	1	0	0	0	3	D	0	0	5532	1996
1	2017	1	A1	1	0	2	13	1	0	25	1	0	0	0	3	C	0	0	5556	1998
1	2017	1	A2	2	0	2	13	1	0	27	1	0	0	0	3		0	0	5595	1998
1	2017	0	S1	3	0	2	13	1	0	25	1	0	0	0	3		0	0	5617	1998
1	2016	1	A1	1	0	2	13	1	0	25	1	0	0	0	3	E	0	0	5643	1995
1	2015	0	S1	3	0	2	13	1	0	25	1	0	0	1	3		0	0	5694	1995
1	2016	1	A1	1	0	2	13	1	0	24	1	0	0	0	3		0	0	5714	1993
1	2017	1	A2	2	0	2	13	1	0	23	1	0	0	1	3		0	0	5830	1996
1	2017	1	A2	2	0	2	13	1	0	25	1	0	0	1	3		0	0	5831	1989
1	2016	0	S1	3	0	2	13	1	0	25	1	0	0	0	3	C	0	0	5852	1995
1	2017	1	A2	2	0	2	13	1	0	25	1	0	0	0	3		0	0	5967	1998
1	2017	0	S1	3	0	2	13	1	0	25	1	0	0	0	3	D	0	0	5992	1995
1	2014	1	A1	1	0	2	13	1	0	27	1	0	0	0	3		0	0	6127	1995
1	2016	1	A1	1	0	2	13	1	0	24	1	0	0	0	3	D	0	0	6129	1995
1	2014	1	A1	1	0	2	13	6	0	25	1	0	0	0	3		0	0	6186	1980
1	2017	0	S1	3	0	2	13	1	0	25	1	0	0	0	3	C	0	0	6207	1982
1	2015	1	A1	1	0	2	13	1	0	25	1	0	0	0	3	E	0	0	6307	1995
1	2018	1	A1	1	0	2	13	1	0	24	1	0	0	0	3		0	0	6435	1996
1	2019	1	A1	1	0	2	13	2	0	24	1	0	0	0	3	D	0	0	6435	1996
1	2016	1	A1	1	0	2	13	1	0	25	1	0	0	0	3		0	0	6450	1979
1	2016	1	A1	1	0	2	13	1	0	23	1	0	0	0	3		0	0	6482	1996
1	2015	1	A1	1	0	2	13	1	0	27	1	0	0	1	3	D	0	0	6583	1993
1	2014	1	A1	1	0	2	13	3	0	27	1	0	0	1	3		0	0	6630	1992
1	2016	1	A1	1	0	2	13	5	0	27	1	0	0	1	3		0	0	6630	1992
1	2017	1	A2	2	0	2	13	1	0	23	1	0	0	0	3		0	0	6671	1998
1	2017	0	S1	3	0	2	13	1	0	25	1	0	0	0	3	D	0	0	6682	1998
1	2015	1	A1	1	0	2	13	1	0	25	1	0	0	0	3	C	0	0	6705	1972
1	2018	1	A2	2	0	2	13	1	0	23	1	0	0	0	3	E	0	0	6782	1993
1	2017	1	A2	2	0	2	13	1	0	25	1	0	0	0	3	E	0	0	6784	1996
1	2014	1	A1	1	0	2	13	1	0	24	1	0	0	0	3	E	0	0	6790	1994
1	2016	0	S1	3	0	2	13	1	0	25	1	0	0	0	3		0	0	6845	1983
1	2016	1	A1	1	0	2	13	1	0	25	1	0	0	0	3		0	0	6869	1991
1	2016	0	S1	3	0	2	13	1	0	25	1	0	0	0	3	E	0	0	6907	1965
1	2015	1	A1	1	0	2	13	1	0	27	1	0	0	0	3	E	0	0	6947	1996
1	2014	1	A1	1	0	2	13	1	0	24	1	0	0	0	3	D	0	0	6965	1992
1	2015	1	A1	1	0	2	13	1	0	24	1	0	0	0	3		0	0	7041	1996
1	2017	1	A2	2	0	2	13	1	0	24	1	0	0	0	3		0	0	7049	1998
1	2014	0	S1	3	0	2	13	1	0	25	1	0	0	0	3		0	0	7087	1967
1	2017	1	A2	2	0	2	13	1	0	25	1	0	0	0	3		0	0	7117	1991
1	2016	1	A1	1	0	2	13	1	0	27	1	0	0	1	3		0	0	7137	1990
1	2016	0	S1	3	0	2	13	1	0	25	1	0	0	0	3		0	0	7141	1996
1	2017	0	S1	3	0	2	13	2	0	25	1	0	0	0	3		0	0	7141	1996
1	2015	1	A1	1	0	2	13	1	0	25	1	0	0	0	3	D	0	0	7147	1993
1	2017	1	A2	2	0	2	13	1	0	25	1	0	0	0	3		0	0	7158	1998
1	2017	1	A2	2	0	2	13	1	0	23	1	0	0	0	3		0	0	7189	1996
1	2014	1	A1	1	0	2	13	1	0	25	1	0	0	0	3	C	0	0	7231	1984
1	2017	1	A2	2	0	2	13	1	0	23	1	0	0	0	3		0	0	7277	1996
1	2014	0	S1	3	0	2	13	1	0	25	1	0	0	0	3		0	0	7310	1993
1	2016	1	A1	1	0	2	13	1	0	23	1	0	0	0	3		0	0	7313	1977
1	2015	1	A1	1	0	2	13	1	0	27	1	0	0	1	3		0	0	7387	1993
1	2015	1	A1	1	0	2	13	4	0	24	1	0	0	0	3	C	0	0	7521	1993
1	2015	0	S1	3	0	2	13	2	0	25	1	0	0	0	3		0	0	7549	1990
1	2014	1	A1	1	0	2	13	1	0	25	1	0	0	0	3		0	0	7570	1993
1	2017	0	S1	3	0	2	13	1	0	25	1	0	0	0	3	D	0	0	7603	1996
1	2015	1	A1	1	0	2	13	1	0	23	1	0	0	0	3	B	0	0	7680	1996
1	2014	1	A1	1	0	2	13	1	0	25	1	0	0	1	3	C	0	0	7709	1989
1	2015	0	S1	3	0	2	13	1	0	25	1	0	0	1	3		0	0	7764	1992
1	2016	0	S1	3	0	2	13	2	0	25	1	0	0	1	3		0	0	7764	1992
1	2017	1	A2	2	0	2	13	1	0	23	1	0	0	0	3		0	0	7816	1998
1	2017	0	S1	3	0	2	13	1	0	25	1	0	0	0	3		0	0	7895	1998
1	2015	0	S1	3	0	2	13	1	0	25	1	0	0	0	3		0	0	7911	1996
1	2017	1	A2	2	0	2	13	1	0	27	1	0	0	0	3		0	0	7916	1998
1	2015	1	A1	1	0	2	13	1	0	24	1	0	0	0	3	E	0	0	7952	1996
1	2017	1	A1	1	0	2	13	1	0	25	1	0	0	0	3		0	0	7987	1996
1	2017	1	A2	2	0	2	13	1	0	23	1	0	0	0	3		0	0	8035	1998
1	2018	1	A2	2	0	2	13	2	0	23	1	0	0	0	3	B	0	0	8035	1998
1	2015	1	A1	1	0	2	13	1	0	24	1	0	0	0	3	C	0	0	8042	1996
1	2016	1	A1	1	0	2	13	1	0	25	1	0	0	0	3	D	0	0	8068	1996
1	2017	1	A2	2	0	2	13	1	0	25	1	0	0	0	3		0	0	8100	1998
1	2016	1	A1	1	0	2	13	1	0	25	1	0	0	0	3	D	0	0	8144	1992
1	2017	1	A2	2	0	2	13	1	0	25	1	0	0	0	3	D	0	0	8181	1998
1	2016	1	A1	1	0	2	13	1	0	25	1	0	0	0	3	D	0	0	8183	1994
1	2015	1	A1	1	0	2	13	1	0	25	1	0	0	0	3	D	0	0	8210	1996
1	2017	1	A2	2	0	2	13	1	0	27	1	0	0	0	3		0	0	8254	1988
1	2015	1	A1	1	0	2	13	1	0	23	1	0	0	0	3		0	0	8259	1995
1	2014	0	S1	3	0	2	13	1	0	25	1	0	0	1	3		0	0	8303	1995
1	2015	1	A1	1	0	2	13	1	0	24	1	0	0	0	3		0	0	8307	1991
1	2014	1	A1	1	0	2	13	1	0	24	1	0	0	0	3		0	0	8317	1976
1	2014	0	S1	3	0	2	13	1	0	25	1	0	0	0	3		0	0	8333	1994
1	2015	0	S1	3	0	2	13	1	0	25	1	0	0	0	3	D	0	0	8336	1992
1	2017	0	S1	3	0	2	13	1	0	25	1	0	0	0	3		0	0	8338	1987
1	2017	0	S1	3	0	2	13	1	0	25	1	0	0	1	3		0	0	8340	1995
1	2017	0	S1	3	0	2	13	1	0	25	1	0	0	0	3	E	0	0	8417	1995
1	2014	1	A1	1	0	2	13	1	0	27	1	0	0	1	3		0	0	8466	1994
1	2016	1	A1	1	0	2	13	1	0	23	1	0	0	0	3	D	0	0	8500	1996
1	2017	1	A1	1	0	2	13	5	0	25	1	0	0	0	3	E	0	0	8622	1988
1	2015	1	A1	1	0	2	13	1	0	25	1	0	0	1	3	D	0	0	8710	1976
1	2017	1	A1	1	0	2	13	1	0	25	1	0	0	0	3		0	0	8755	1989
1	2016	1	A1	1	0	2	13	1	0	25	1	0	0	1	3		0	0	8800	1996
1	2014	1	A1	1	0	2	13	4	0	25	1	0	0	0	3		0	0	8857	1989
1	2017	1	A2	2	0	2	13	1	0	25	1	0	0	0	3		0	0	8864	1976
1	2015	1	A1	1	0	2	13	1	0	25	1	0	0	0	3	C	0	0	8918	1996
1	2017	0	S1	3	0	2	13	1	0	25	1	0	0	0	3		0	0	8950	1996
1	2017	1	A1	1	0	2	13	6	0	25	1	0	0	0	3		0	0	8957	1987
1	2016	1	A1	1	0	2	13	1	0	23	1	0	0	0	3	B	0	0	8969	1995
1	2016	1	A1	1	0	2	13	1	0	25	1	0	0	0	3	A	0	0	8977	1976
1	2016	1	A1	1	0	2	13	1	0	25	1	0	0	0	3	E	0	0	9017	1996
1	2016	1	A1	1	0	2	13	1	0	25	1	0	0	0	3		0	0	9037	1992
1	2015	1	A1	1	0	2	13	1	0	23	1	0	0	0	3	E	0	0	9049	1995
1	2016	1	A1	1	0	2	13	1	0	25	1	0	0	0	3	E	0	0	9058	1994
1	2014	1	A1	1	0	2	13	1	0	27	1	0	0	0	3	D	0	0	9143	1991
1	2015	1	A1	1	0	2	13	1	0	25	1	0	0	0	3	C	0	0	9153	1995
1	2015	0	S1	3	0	2	13	1	0	25	1	0	0	0	3		0	0	9200	1996
1	2015	0	S1	3	0	2	13	1	0	25	1	0	0	0	3	B	0	0	9226	1992
1	2017	0	S1	3	0	2	13	1	0	25	1	0	0	0	3		0	0	9366	1986
1	2015	1	A1	1	0	2	13	1	0	25	1	0	0	0	3	D	0	0	9380	1996
1	2017	0	S1	3	0	2	13	1	0	25	1	0	0	0	3		0	0	9395	1994
1	2015	1	A1	1	0	2	13	1	0	25	1	0	0	1	3	E	0	0	9480	1996
1	2015	1	A1	1	0	2	13	1	0	24	1	0	0	1	3	E	0	0	9490	1995
1	2017	0	S1	3	0	2	13	1	0	25	1	0	0	0	3		0	0	9506	1996
1	2014	1	A1	1	0	2	13	1	0	25	1	0	0	0	3	D	0	0	9559	1992
1	2016	1	A1	1	0	2	13	1	0	23	1	0	0	0	3	C	0	0	9588	1994
1	2015	1	A1	1	0	2	13	1	0	25	1	0	0	1	3	C	0	0	9603	1991
1	2015	1	A1	1	0	2	13	1	0	24	1	0	0	0	3	D	0	0	9627	1983
1	2015	0	S1	3	0	2	13	1	0	25	1	0	0	0	3	D	0	0	9636	1996
1	2017	0	S1	3	0	2	13	1	0	25	1	0	0	0	3		0	0	9661	1996
1	2017	1	A2	2	0	2	13	2	0	23	1	0	0	1	3		0	0	9680	1993
1	2015	1	A1	1	0	2	13	1	0	24	1	0	0	0	3		0	0	9753	1994
1	2016	0	S1	3	0	2	13	1	0	25	1	0	0	0	3	D	0	0	9767	1994
1	2015	1	A1	1	0	2	13	1	0	25	1	0	0	0	3	D	0	0	9771	1996
1	2015	1	A1	1	0	2	13	1	0	25	1	0	0	0	3		0	0	9780	1995
1	2017	1	A2	2	0	2	13	1	0	25	1	0	0	1	3		0	0	9881	1987
1	2015	1	A1	1	0	2	13	1	0	27	1	0	0	1	3		0	0	9897	1995
1	2014	1	A1	1	0	2	13	1	0	24	1	0	0	1	3	E	0	0	9924	1994
1	2017	1	A2	2	0	2	13	1	0	25	1	0	0	1	3		0	0	9928	1996
1	2016	0	S1	3	0	2	13	1	0	25	1	0	0	0	3	E	0	0	9939	1988
1	2016	1	A1	1	0	2	13	1	0	25	1	0	0	0	3	E	0	0	10043	1990
1	2019	1	A1	1	0	2	13	1	0	24	1	0	0	0	3	D	0	0	10047	1990
1	2014	0	S1	3	0	2	13	3	0	25	1	0	0	1	3		0	0	10049	1990
1	2017	0	S1	3	0	2	13	1	0	25	1	0	0	0	3	C	0	0	10057	1988
1	2016	0	S1	3	0	2	13	1	0	25	1	0	0	1	3		0	0	10062	1987
1	2017	0	S1	3	0	2	13	1	0	25	1	0	0	0	3		0	0	10073	1994
1	2016	1	A1	1	0	2	13	1	0	25	1	0	0	0	3		0	0	10129	1991
1	2015	0	S1	3	0	2	13	1	0	25	1	0	0	0	3	C	0	0	10184	1994
1	2015	1	A1	1	0	2	13	1	0	25	1	0	0	0	3	D	0	0	10238	1980
1	2014	1	A1	1	0	2	13	1	0	24	1	0	0	0	3		0	0	10262	1994
1	2016	1	A1	1	0	2	13	3	0	24	1	0	0	0	3	E	0	0	10262	1994
1	2015	1	A1	1	0	2	13	1	0	25	1	0	0	0	3	D	0	0	10263	1991
1	2014	0	S1	3	0	2	13	1	0	25	1	0	0	0	3		0	0	10337	1994
1	2017	1	A1	1	0	2	13	3	0	25	1	0	0	0	3		0	0	10337	1994
1	2015	1	A1	1	0	2	13	1	0	25	1	0	0	0	3		0	0	10348	1989
1	2014	1	A1	1	0	2	13	1	0	24	1	0	0	0	3		0	0	10484	1977
1	2016	0	S1	3	0	2	13	2	0	25	1	0	0	0	3		0	0	10506	1970
1	2016	1	A1	1	0	2	13	1	0	25	1	0	0	0	3	E	0	0	10512	1993
1	2017	0	S1	3	0	2	13	1	0	25	1	0	0	0	3	E	0	0	10521	1995
1	2017	1	A2	2	0	2	13	1	0	23	1	0	0	1	3		0	0	10522	1993
1	2018	1	A1	1	0	2	13	1	0	23	1	0	0	1	3		0	0	10540	1992
1	2015	1	A1	1	0	2	13	1	0	25	1	0	0	1	3		0	0	10557	1996
1	2014	1	A1	1	0	2	13	1	0	25	1	0	0	0	3	E	0	0	10583	1990
1	2014	1	A1	1	0	2	13	1	0	24	1	0	0	0	3	C	0	0	10753	1982
1	2015	1	A1	1	0	2	13	1	0	23	1	0	0	0	3	D	0	0	10807	1996
1	2018	1	A1	1	0	2	13	1	0	24	1	0	0	1	3	E	0	0	10880	1987
1	2016	1	A1	1	0	2	13	1	0	23	1	0	0	0	3	D	0	0	10888	1982
1	2014	1	A1	1	0	2	13	1	0	24	1	0	0	0	3		0	0	10891	1995
1	2015	1	A1	1	0	2	13	2	0	24	1	0	0	0	3	D	0	0	10891	1995
1	2014	1	A1	1	0	2	13	1	0	24	1	0	0	1	3		0	0	10899	1995
1	2014	0	S1	3	0	2	13	1	0	25	1	0	0	0	3	E	0	0	10955	1977
1	2015	1	A1	1	0	2	13	1	0	25	1	0	0	0	3	E	0	0	10963	1969
1	2016	1	A1	1	0	2	13	1	0	24	1	0	0	0	3	E	0	0	11134	1991
1	2015	1	A1	1	0	2	13	1	0	25	1	0	0	0	3	A	0	0	11206	1996
1	2017	1	A1	1	0	2	13	1	0	25	1	0	0	0	3	D	0	0	11238	1972
1	2016	0	S1	3	0	2	13	1	0	25	1	0	0	0	3		0	0	11240	1995
1	2017	0	S1	3	0	2	13	2	0	25	1	0	0	0	3	D	0	0	11240	1995
1	2015	1	A1	1	0	2	13	1	0	25	1	0	0	0	3		0	0	11242	1996
1	2015	1	A1	1	0	2	13	1	0	23	1	0	0	0	3	D	0	0	11254	1991
1	2015	1	A1	1	0	2	13	1	0	24	1	0	0	1	3	E	0	0	11313	1994
1	2016	1	A1	1	0	2	13	1	0	23	1	0	0	0	3		0	0	11315	1997
1	2017	1	A1	1	0	2	13	1	0	25	1	0	0	0	3	C	0	0	11330	1990
1	2015	1	A1	1	0	2	13	1	0	25	1	0	0	1	3		0	0	11356	1988
1	2017	1	A2	2	0	2	13	1	0	27	1	0	0	0	3		0	0	11367	1996
1	2017	0	S1	3	0	2	13	1	0	25	1	0	0	0	3	D	0	0	11515	1992
1	2015	1	A1	1	0	2	13	1	0	25	1	0	0	1	3	C	0	0	11534	1996
1	2014	1	A1	1	0	2	13	1	0	23	1	0	0	1	3		0	0	11542	1993
1	2014	1	A1	1	0	2	13	2	0	24	1	0	0	0	3	D	0	0	11544	1994
1	2014	0	S1	3	0	2	13	1	0	25	1	0	0	0	3		0	0	11556	1995
1	2015	0	S1	3	0	2	13	1	0	25	1	0	0	0	3		0	0	11566	1991
1	2015	1	A1	1	0	2	13	1	0	25	1	0	0	1	3	C	0	0	11621	1994
1	2017	1	A2	2	0	2	13	1	0	25	1	0	0	0	3		0	0	11638	1965
1	2014	0	S1	3	0	2	13	1	0	25	1	0	0	1	3	D	0	0	11644	1988
1	2015	1	A1	1	0	2	13	1	0	25	1	0	0	0	3		0	0	11655	1994
1	2014	0	S1	3	0	2	13	1	0	25	1	0	0	0	3	D	0	0	11703	1966
1	2018	1	A1	1	0	2	13	1	0	24	1	0	0	0	3	D	0	0	11806	1997
1	2015	1	A1	1	0	2	13	1	0	24	1	0	0	0	3		0	0	11826	1993
1	2015	1	A1	1	0	2	13	1	0	27	1	0	0	0	3		0	0	11832	1996
1	2015	1	A1	1	0	2	13	1	0	23	1	0	0	0	3	D	0	0	11878	1996
1	2016	1	A1	1	0	2	13	1	0	27	1	0	0	1	3	D	0	0	11946	1996
1	2014	0	S1	3	0	2	13	1	0	25	1	0	0	0	3	C	0	0	12021	1994
1	2014	0	S1	3	0	2	13	1	0	25	1	0	0	0	3	D	0	0	12132	1987
1	2016	1	A1	1	0	2	13	1	0	23	1	0	0	0	3	E	0	0	12214	1996
1	2017	1	A2	2	0	2	13	1	0	23	1	0	0	1	3		0	0	12238	1996
1	2016	1	A1	1	0	2	13	1	0	25	1	0	0	0	3	E	0	0	12245	1992
1	2015	1	A1	1	0	2	13	1	0	24	1	0	0	0	3		0	0	12434	1995
1	2017	1	A1	1	0	2	13	3	0	24	1	0	0	0	3	D	0	0	12434	1995
1	2014	1	A1	1	0	2	13	1	0	23	1	0	0	0	3	B	0	0	12474	1995
1	2014	1	A1	1	0	2	13	1	0	24	1	0	0	0	3	D	0	0	12494	1994
1	2014	1	A1	1	0	2	13	1	0	27	1	0	0	0	3	E	0	0	12537	1995
1	2015	1	A1	1	0	2	13	1	0	25	1	0	0	0	3	E	0	0	12586	1996
1	2015	1	A1	1	0	2	13	1	0	23	1	0	0	0	3	D	0	0	12606	1996
1	2016	1	A1	1	0	2	13	1	0	25	1	0	0	1	3	E	0	0	12642	1994
1	2015	0	S1	3	0	2	13	1	0	25	1	0	0	0	3	E	0	0	12676	1977
1	2014	1	A1	1	0	2	13	1	0	25	1	0	0	0	3		0	0	12683	1994
1	2015	1	A1	1	0	2	13	1	0	25	1	0	0	0	3		0	0	12708	1995
1	2014	1	A1	1	0	2	13	1	0	25	1	0	0	0	3		0	0	12746	1995
1	2014	1	A1	1	0	2	13	1	0	25	1	0	0	0	3		0	0	12803	1988
1	2014	1	A1	1	0	2	13	1	0	25	1	0	0	1	3		0	0	12811	1977
1	2015	0	S1	3	0	2	13	1	0	25	1	0	0	0	3		0	0	12824	1978
1	2017	0	S1	3	0	2	13	1	0	25	1	0	0	0	3		0	0	12880	1995
1	2016	1	A1	1	0	2	13	1	0	24	1	0	0	1	3		0	0	12921	1990
1	2014	1	A1	1	0	2	13	4	0	25	1	0	0	1	3	D	0	0	12927	1991
1	2016	0	S1	3	0	2	13	1	0	25	1	0	0	0	3	E	0	0	12937	1989
1	2018	1	A2	2	0	2	13	1	0	23	1	0	0	0	3		0	0	12940	1990
1	2017	1	A2	2	0	2	13	1	0	25	1	0	0	0	3		0	0	12978	1994
1	2016	1	A1	1	0	2	13	1	0	23	1	0	0	0	3		0	0	13019	1988
1	2018	1	A1	1	0	2	13	1	0	23	1	0	0	0	3		0	0	13019	1988
1	2015	1	A1	1	0	2	13	1	0	25	1	0	0	0	3	D	0	0	13030	1992
1	2017	1	A2	2	0	2	13	1	0	25	1	0	0	0	3		0	0	13040	1988
1	2015	1	A1	1	0	2	13	1	0	23	1	0	0	0	3	E	0	0	13042	1996
1	2015	1	A1	1	0	2	13	1	0	23	1	0	0	0	3	A	0	0	13049	1983
1	2014	1	A1	1	0	2	13	1	0	27	1	0	0	0	3	D	0	0	13057	1992
1	2016	1	A1	1	0	2	13	1	0	25	1	0	0	0	3	C	0	0	13155	1994
1	2015	1	A1	1	0	2	13	1	0	23	1	0	0	0	3	E	0	0	13197	1996
1	2016	1	A1	1	0	2	13	1	0	25	1	0	0	0	3	E	0	0	13263	1988
1	2014	0	S1	3	0	2	13	1	0	25	1	0	0	0	3	D	0	0	13269	1995
1	2015	1	A1	1	0	2	13	1	0	24	1	0	0	0	3		0	0	13295	1996
1	2014	1	A1	1	0	2	13	1	0	25	1	0	0	0	3		0	0	13306	1994
1	2015	1	A1	1	0	2	13	1	0	23	1	0	0	0	3	E	0	0	13362	1987
1	2015	0	S1	3	0	2	13	1	0	25	1	0	0	0	3		0	0	13370	1995
1	2015	0	S1	3	0	2	13	1	0	25	1	0	0	0	3	C	0	0	13470	1993
1	2017	1	A1	1	0	2	13	1	0	25	1	0	0	1	3	E	0	0	13527	1995
1	2014	0	S1	3	0	2	13	1	0	25	1	0	0	0	3		0	0	13547	1995
1	2015	0	S1	3	0	2	13	1	0	25	1	0	0	0	3		0	0	13571	1996
1	2015	1	A1	1	0	2	13	1	0	24	1	0	0	0	3		0	0	13591	1994
1	2014	0	S1	3	0	2	13	1	0	25	1	0	0	0	3	D	0	0	13634	1995
1	2017	0	S1	3	0	2	13	1	0	25	1	0	0	0	3	D	0	0	13668	1992
1	2016	1	A1	1	0	2	13	1	0	25	1	0	0	0	3	D	0	0	13673	1996
1	2018	1	A2	2	0	2	13	1	0	23	1	0	0	1	3		0	0	13694	1973
1	2015	1	A1	1	0	2	13	1	0	27	1	0	0	0	3		0	0	13700	1990
1	2016	1	A1	1	0	2	13	1	0	23	1	0	0	0	3		0	0	13703	1995
1	2016	0	S1	3	0	2	13	1	0	25	1	0	0	0	3	D	0	0	13705	1995
1	2015	0	S1	3	0	2	13	1	0	25	1	0	0	0	3		0	0	13725	1996
1	2017	0	S1	3	0	2	13	1	0	25	1	0	0	0	3		0	0	13744	1997
1	2014	0	S1	3	0	2	13	1	0	25	1	0	0	0	3		0	0	13759	1989
1	2014	1	A1	1	0	2	13	1	0	23	1	0	0	0	3		0	0	13792	1989
1	2014	1	A1	1	0	2	13	1	0	25	1	0	0	0	3		0	0	13813	1992
1	2017	1	A1	1	0	2	13	1	0	25	1	0	0	0	3	C	0	0	13820	1993
1	2014	1	A1	1	0	2	13	1	0	23	1	0	0	0	3		0	0	13855	1994
1	2015	1	A1	1	0	2	13	1	0	24	1	0	0	0	3	C	0	0	13864	1996
1	2015	0	S1	3	0	2	13	1	0	25	1	0	0	0	3		0	0	13949	1989
1	2014	1	A1	1	0	2	13	2	0	27	1	0	0	1	3		0	0	14032	1991
1	2015	1	A1	1	0	2	13	1	0	25	1	0	0	1	3	E	0	0	14049	1995
1	2014	1	A1	1	0	2	13	1	0	23	1	0	0	0	3	D	0	0	14097	1995
1	2015	1	A1	1	0	2	13	1	0	25	1	0	0	0	3		0	0	14155	1996
1	2014	0	S1	3	0	2	13	4	0	25	1	0	0	0	3	E	0	0	14196	1990
1	2014	1	A1	1	0	2	13	1	0	23	1	0	0	1	3		0	0	14212	1983
1	2016	1	A1	1	0	2	13	1	0	25	1	0	0	1	3	C	0	0	14254	1996
1	2014	0	S1	3	0	2	13	1	0	25	1	0	0	0	3		0	0	14373	1995
1	2016	1	A1	1	0	2	13	1	0	25	1	0	0	0	3	D	0	0	14375	1993
1	2014	1	A1	1	0	2	13	1	0	24	1	0	0	0	3	D	0	0	14384	1994
1	2017	0	S1	3	0	2	13	1	0	25	1	0	0	0	3	E	0	0	14421	1990
1	2016	1	A1	1	0	2	13	1	0	23	1	0	0	0	3	D	0	0	14464	1994
1	2017	1	A2	2	0	2	13	1	0	25	1	0	0	0	3	E	0	0	14474	1996
1	2014	0	S1	3	0	2	13	1	0	25	1	0	0	0	3	D	0	0	14505	1995
1	2016	1	A1	1	0	2	13	1	0	25	1	0	0	0	3	D	0	0	14579	1994
1	2016	1	A1	1	0	2	13	1	0	25	1	0	0	0	3		0	0	14672	1979
1	2017	1	A2	2	0	2	13	1	0	25	1	0	0	0	3		0	0	14725	1996
1	2015	0	S1	3	0	2	13	1	0	25	1	0	0	0	3		0	0	14747	1995
1	2016	1	A1	1	0	2	13	1	0	23	1	0	0	1	3	B	0	0	14783	1994
1	2016	1	A1	1	0	2	13	1	0	25	1	0	0	1	3		0	0	14815	1986
1	2015	1	A1	1	0	2	13	1	0	23	1	0	0	0	3		0	0	14824	1994
1	2017	1	A1	1	0	2	13	3	0	23	1	0	0	0	3		0	0	14824	1994
1	2016	0	S1	3	0	2	13	1	0	25	1	0	0	1	3		0	0	14827	1986
1	2014	1	A1	1	0	2	13	1	0	24	1	0	0	0	3	C	0	0	14976	1991
1	2016	0	S1	3	0	2	13	1	0	25	1	0	0	0	3		0	0	14987	1985
1	2016	1	A1	1	0	2	13	1	0	23	1	0	0	0	3	D	0	0	15040	1996
1	2016	0	S1	3	0	2	13	1	0	25	1	0	0	0	3		0	0	15054	1975
1	2015	0	S1	3	0	2	13	1	0	25	1	0	0	0	3		0	0	15081	1996
1	2016	1	A1	1	0	2	13	1	0	24	1	0	0	0	3	E	0	0	15153	1993
1	2015	1	A1	1	0	2	13	1	0	25	1	0	0	0	3	E	0	0	15168	1988
1	2017	0	S1	3	0	2	13	1	0	25	1	0	0	1	3		0	0	15172	1991
1	2015	1	A1	1	0	2	13	1	0	25	1	0	0	1	3		0	0	15222	1995
1	2017	0	S1	3	0	2	13	3	0	25	1	0	0	1	3		0	0	15222	1995
1	2016	1	A1	1	0	2	13	1	0	25	1	0	0	0	3	E	0	0	15267	1994
1	2014	1	A1	1	0	2	13	1	0	23	1	0	0	0	3	A	0	0	15345	1995
1	2015	0	S1	3	0	2	13	1	0	25	1	0	0	0	3		0	0	15377	1996
1	2016	0	S1	3	0	2	13	1	0	25	1	0	0	0	3		0	0	15451	1994
1	2017	1	A1	1	0	2	13	1	0	25	1	0	0	0	3	C	0	0	15677	1986
1	2014	1	A1	1	0	2	13	1	0	25	1	0	0	0	3	C	0	0	15773	1990
1	2017	1	A2	2	0	2	13	3	0	25	1	0	0	0	3	D	0	0	15848	1982
1	2016	1	A1	1	0	2	13	1	0	25	1	0	0	0	3	D	0	0	15853	1994
1	2017	0	S1	3	0	2	13	1	0	25	1	0	0	0	3	D	0	0	15857	1980
1	2016	0	S1	3	0	2	13	1	0	25	1	0	0	0	3	E	0	0	15911	1967
1	2017	1	A2	2	0	2	13	1	0	25	1	0	0	0	3		0	0	15995	1995
1	2014	1	A1	1	0	2	13	1	0	27	1	0	0	0	3		0	0	16128	1995
1	2015	1	A1	1	0	2	13	1	0	25	1	0	0	0	3	E	0	0	16130	1996
1	2017	0	S1	3	0	2	13	11	0	25	1	0	0	0	3	C	0	0	16138	1986
1	2014	1	A1	1	0	2	13	1	0	23	1	0	0	0	3		0	0	16380	1994
1	2017	1	A1	1	0	2	13	4	0	23	1	0	0	0	3		0	0	16380	1994
1	2014	1	A1	1	0	2	13	1	0	23	1	0	0	0	3	E	0	0	16386	1992
1	2015	0	S1	3	0	2	13	1	0	25	1	0	0	0	3	D	0	0	16468	1990
1	2017	0	S1	3	0	2	13	1	0	25	1	0	0	1	3	C	0	0	16469	1995
1	2014	1	A1	1	0	2	13	1	0	25	1	0	0	0	3	A	0	0	16484	1984
1	2015	1	A1	1	0	2	13	1	0	24	1	0	0	0	3	E	0	0	16490	1992
1	2017	1	A2	2	0	2	13	1	0	23	1	0	0	1	3		0	0	16493	1996
1	2014	1	A1	1	0	2	13	1	0	25	1	0	0	0	3		0	0	16654	1995
1	2016	1	A1	1	0	2	13	1	0	23	1	0	0	0	3	D	0	0	16667	1996
1	2014	1	A1	1	0	2	13	1	0	25	1	0	0	0	3	C	0	0	16671	1995
1	2015	1	A1	1	0	2	13	1	0	25	1	0	0	0	3		0	0	16725	1969
1	2016	1	A1	1	0	2	13	1	0	23	1	0	0	0	3		0	0	16743	1992
1	2016	1	A1	1	0	2	13	1	0	25	1	0	0	0	3	B	0	0	16806	1975
1	2016	1	A1	1	0	2	13	1	0	27	1	0	0	1	3		0	0	16939	1992
1	2017	1	A2	2	0	2	13	1	0	24	1	0	0	0	3	E	0	0	16943	1967
1	2015	0	S1	3	0	2	13	1	0	25	1	0	0	0	3		0	0	16965	1986
1	2017	0	S1	3	0	2	13	1	0	25	1	0	0	0	3		0	0	17030	1977
1	2016	0	S1	3	0	2	13	1	0	25	1	0	0	0	3	D	0	0	17032	1994
1	2017	0	S1	3	0	2	13	1	0	25	1	0	0	0	3		0	0	17061	1996
1	2014	0	S1	3	0	2	13	1	0	25	1	0	0	0	3	E	0	0	17062	1995
1	2014	0	S1	3	0	2	13	1	0	25	1	0	0	0	3		0	0	17063	1991
1	2016	1	A1	1	0	2	13	1	0	25	1	0	0	0	3		0	0	17075	1969
1	2015	0	S1	3	0	2	13	1	0	25	1	0	0	0	3	B	0	0	17079	1994
1	2015	1	A1	1	0	2	13	1	0	27	1	0	0	0	3		0	0	17100	1996
1	2016	1	A1	1	0	2	13	1	0	25	1	0	0	0	3	D	0	0	17108	1967
1	2016	1	A1	1	0	2	13	1	0	25	1	0	0	0	3	D	0	0	17128	1996
1	2016	1	A1	1	0	2	13	1	0	25	1	0	0	0	3	A	0	0	17153	1994
1	2016	1	A1	1	0	2	13	1	0	25	1	0	0	0	3		0	0	17159	1990
1	2014	1	A1	1	0	2	13	1	0	25	1	0	0	0	3	E	0	0	17163	1995
1	2014	1	A1	1	0	2	13	1	0	23	1	0	0	0	3	A	0	0	17272	1995
1	2014	1	A1	1	0	2	13	1	0	25	1	0	0	0	3	E	0	0	17275	1994
1	2015	1	A1	1	0	2	13	1	0	23	1	0	0	0	3	B	0	0	17309	1994
1	2017	0	S1	3	0	2	13	1	0	25	1	0	0	0	3		0	0	17372	1986
1	2015	1	A1	1	0	2	13	1	0	25	1	0	0	1	3		0	0	17383	1995
1	2016	0	S1	3	0	2	13	1	0	25	1	0	0	0	3		0	0	17399	1978
1	2017	1	A2	2	0	2	13	1	0	25	1	0	0	0	3		0	0	17432	1986
1	2017	1	A2	2	0	2	13	1	0	25	1	0	0	1	3	E	0	0	17454	1992
1	2014	1	A1	1	0	2	13	1	0	23	1	0	0	0	3	C	0	0	17464	1987
1	2015	1	A1	1	0	2	13	1	0	25	1	0	0	0	3	A	0	0	17477	1992
1	2016	1	A1	1	0	2	13	1	0	25	1	0	0	0	3	C	0	0	17515	1982
1	2017	0	S1	3	0	2	13	1	0	25	1	0	0	0	3		0	0	17517	1992
1	2016	1	A1	1	0	2	13	1	0	23	1	0	0	1	3	C	0	0	17538	1997
1	2015	1	A1	1	0	2	13	1	0	25	1	0	0	0	3	D	0	0	17541	1995
1	2014	1	A1	1	0	2	13	1	0	24	1	0	0	0	3		0	0	17622	1991
1	2017	0	S1	3	0	2	13	1	0	25	1	0	0	0	3	E	0	0	17627	1997
1	2017	1	A2	2	0	2	13	1	0	25	1	0	0	0	3		0	0	17643	1990
1	2016	1	A1	1	0	2	13	1	0	24	1	0	0	0	3		0	0	17814	1990
1	2015	1	A1	1	0	2	13	3	0	24	1	0	0	0	3	C	0	0	17818	1994
1	2016	1	A1	1	0	2	13	1	0	25	1	0	0	0	3		0	0	17834	1996
1	2014	1	A1	1	0	2	13	1	0	25	1	0	0	1	3		0	0	17855	1992
1	2015	0	S1	3	0	2	13	2	0	25	1	0	0	1	3	E	0	0	17855	1992
1	2017	1	A2	2	0	2	13	1	0	24	1	0	0	0	3	E	0	0	17865	1993
1	2015	1	A1	1	0	2	13	1	0	25	1	0	0	1	3		0	0	17899	1996
1	2017	1	A1	1	0	2	13	1	0	25	1	0	0	1	3	E	0	0	17963	1992
1	2017	1	A1	1	0	2	13	6	0	23	1	0	0	1	3		0	0	18017	1992
1	2014	1	A1	1	0	2	13	1	0	25	1	0	0	1	3	E	0	0	18061	1990
1	2016	1	A1	1	0	2	13	1	0	25	1	0	0	0	3	B	0	0	18186	1995
1	2015	1	A1	1	0	2	13	1	0	23	1	0	0	1	3		0	0	18191	1994
1	2016	1	A1	1	0	2	13	1	0	24	1	0	0	0	3	C	0	0	18214	1992
1	2014	0	S1	3	0	2	13	1	0	25	1	0	0	0	3	E	0	0	18257	1994
1	2014	0	S1	3	0	2	13	1	0	25	1	0	0	0	3	D	0	0	18316	1985
1	2014	1	A1	1	0	2	13	1	0	24	1	0	0	0	3		0	0	18319	1975
1	2016	0	S1	3	0	2	13	1	0	25	1	0	0	1	3		0	0	18330	1993
1	2017	1	A1	1	0	2	13	1	0	25	1	0	0	0	3		0	0	18359	1990
1	2016	0	S1	3	0	2	13	1	0	25	1	0	0	0	3	C	0	0	18423	1996
1	2014	1	A1	1	0	2	13	1	0	25	1	0	0	0	3		0	0	18544	1992
1	2017	1	A2	2	0	2	13	1	0	23	1	0	0	1	3		0	0	18591	1995
1	2018	1	A1	1	0	2	13	1	0	23	1	0	0	1	3	D	0	0	18591	1995
1	2015	1	A1	1	0	2	13	1	0	25	1	0	0	0	3	D	0	0	18726	1993
1	2014	1	A1	1	0	2	13	1	0	24	1	0	0	0	3	E	0	0	18748	1990
1	2014	1	A1	1	0	2	13	1	0	24	1	0	0	0	3		0	0	18758	1991
1	2017	1	A1	1	0	2	13	1	0	25	1	0	0	0	3		0	0	18783	1979
1	2016	1	A1	1	0	2	13	1	0	25	1	0	0	1	3		0	0	18852	1991
1	2015	1	A1	1	0	2	13	1	0	25	1	0	0	0	3	E	0	0	18910	1994
1	2016	1	A1	1	0	2	13	1	0	25	1	0	0	0	3	A	0	0	18985	1995
1	2016	0	S1	3	0	2	13	1	0	25	1	0	0	0	3		0	0	18999	1996
1	2017	0	S1	3	0	2	13	2	0	25	1	0	0	0	3		0	0	18999	1996
1	2015	1	A1	1	0	2	13	1	0	25	1	0	0	0	3	D	0	0	19092	1995
1	2019	1	A2	2	0	2	13	1	0	23	1	0	0	0	3		0	0	19180	1997
1	2015	1	A1	1	0	2	13	1	0	23	1	0	0	1	3	D	0	0	19267	1989
1	2014	1	A1	1	0	2	13	1	0	25	1	0	0	0	3		0	0	19273	1995
1	2017	1	A2	2	0	2	13	1	0	25	1	0	0	0	3		0	0	19289	1987
1	2019	1	A1	1	0	2	13	1	0	24	1	0	0	0	3	C	0	0	19316	1993
1	2014	0	S1	3	0	2	13	1	0	25	1	0	0	0	3		0	0	19335	1995
1	2017	1	A1	1	0	2	13	3	0	25	1	0	0	0	3		0	0	19335	1995
1	2017	0	S1	3	0	2	13	4	0	25	1	0	0	0	3		0	0	19335	1995
1	2015	1	A1	1	0	2	13	1	0	25	1	0	0	1	3		0	0	19343	1983
1	2016	1	A1	1	0	2	13	1	0	23	1	0	0	0	3	C	0	0	19355	1995
1	2017	1	A2	2	0	2	13	1	0	23	1	0	0	0	3		0	0	19379	1997
1	2018	1	A2	2	0	2	13	1	0	23	1	0	0	0	3		0	0	19379	1997
1	2014	1	A1	1	0	2	13	1	0	25	1	0	0	0	3		0	0	19404	1992
1	2015	0	S1	3	0	2	13	1	0	25	1	0	0	1	3		0	0	19443	1992
1	2019	1	A1	1	0	2	13	1	0	25	1	0	0	1	3		0	0	19447	1997
1	2015	1	A1	1	0	2	13	1	0	25	1	0	0	1	3	D	0	0	19488	1964
1	2014	1	A1	1	0	2	13	1	0	23	1	0	0	0	3	D	0	0	19569	1987
1	2014	1	A1	1	0	2	13	1	0	27	1	0	0	1	3	C	0	0	19571	1994
1	2016	1	A1	1	0	2	13	1	0	23	1	0	0	0	3	C	0	0	19599	1993
1	2015	0	S1	3	0	2	13	1	0	25	1	0	0	0	3		0	0	19662	1995
1	2014	1	A1	1	0	2	13	1	0	24	1	0	0	0	3	D	0	0	19672	1991
1	2014	1	A1	1	0	2	13	1	0	24	1	0	0	0	3		0	0	19680	1975
1	2015	1	A1	1	0	2	13	1	0	25	1	0	0	0	3	E	0	0	19778	1997
1	2015	1	A1	1	0	2	13	1	0	25	1	0	0	0	3		0	0	19796	1980
1	2015	1	A1	1	0	2	13	1	0	25	1	0	0	0	3		0	0	19818	1995
1	2015	1	A1	1	0	2	13	1	0	25	1	0	0	0	3		0	0	19835	1993
1	2015	1	A1	1	0	2	13	1	0	23	1	0	0	0	3	D	0	0	19907	1994
1	2016	1	A1	1	0	2	13	1	0	25	1	0	0	1	3		0	0	19939	1994
1	2017	1	A1	1	0	2	13	1	0	25	1	0	0	0	3		0	0	19956	1972
1	2015	1	A1	1	0	2	13	1	0	25	1	0	0	0	3	B	0	0	20068	1995
1	2014	1	A1	1	0	2	13	1	0	25	1	0	0	0	3		0	0	20071	1980
1	2014	0	S1	3	0	2	13	1	0	25	1	0	0	0	3	D	0	0	20102	1990
1	2017	1	A2	2	0	2	13	1	0	24	1	0	0	0	3		0	0	20132	1993
1	2018	1	A1	1	0	2	13	1	0	24	1	0	0	0	3	D	0	0	20132	1993
1	2016	0	S1	3	0	2	13	1	0	25	1	0	0	0	3	E	0	0	20135	1989
1	2017	1	A2	2	0	2	13	1	0	25	1	0	0	0	3	B	0	0	20158	1997
1	2016	1	A1	1	0	2	13	1	0	25	1	0	0	1	3	D	0	0	20214	1995
1	2014	1	A1	1	0	2	13	1	0	25	1	0	0	0	3		0	0	20240	1995
1	2014	1	A1	1	0	2	13	1	0	25	1	0	0	0	3		0	0	20246	1964
1	2016	1	A1	1	0	2	13	3	0	25	1	0	0	0	3		0	0	20246	1964
1	2018	1	A1	1	0	2	13	1	0	25	1	0	0	0	3		0	0	20246	1964
1	2016	1	A1	1	0	2	13	1	0	25	1	0	0	0	3	D	0	0	20276	1997
1	2014	1	A1	1	0	2	13	1	0	23	1	0	0	0	3	D	0	0	20279	1995
1	2017	0	S1	3	0	2	13	1	0	25	1	0	0	0	3	E	0	0	20290	1997
1	2015	1	A1	1	0	2	13	1	0	25	1	0	0	1	3	A	0	0	20291	1993
1	2015	1	A1	1	0	2	13	1	0	25	1	0	0	0	3	A	0	0	20299	1994
1	2017	1	A2	2	0	2	13	1	0	25	1	0	0	0	3		0	0	20345	1997
1	2017	1	A1	1	0	2	13	1	0	25	1	0	0	0	3	D	0	0	20347	1995
1	2014	1	A1	1	0	2	13	1	0	24	1	0	0	0	3		0	0	20360	1995
1	2018	1	A1	1	0	2	13	1	0	25	1	0	0	1	3		0	0	20413	1988
1	2017	0	S1	3	0	2	13	1	0	25	1	0	0	0	3		0	0	20434	1987
1	2017	1	A2	2	0	2	13	1	0	24	1	0	0	0	3	C	0	0	20461	1997
1	2015	1	A1	1	0	2	13	1	0	25	1	0	0	0	3	E	0	0	20568	1987
1	2017	1	A2	2	0	2	13	1	0	25	1	0	0	0	3		0	0	20608	1980
1	2016	1	A1	1	0	2	13	1	0	24	1	0	0	0	3	E	0	0	20629	1997
1	2015	0	S1	3	0	2	13	1	0	25	1	0	0	0	3	E	0	0	20665	1994
1	2017	0	S1	3	0	2	13	1	0	25	1	0	0	1	3		0	0	20682	1995
1	2016	0	S1	3	0	2	13	1	0	25	1	0	0	0	3		0	0	20726	1994
1	2014	1	A1	1	0	2	13	1	0	24	1	0	0	0	3	C	0	0	20728	1993
1	2015	0	S1	3	0	2	13	1	0	25	1	0	0	1	3		0	0	20733	1986
1	2016	1	A1	1	0	2	13	1	0	23	1	0	0	0	3	E	0	0	20749	1994
1	2014	1	A1	1	0	2	13	1	0	23	1	0	0	0	3	C	0	0	20769	1987
1	2015	1	A1	1	0	2	13	1	0	25	1	0	0	0	3		0	0	20791	1992
1	2017	1	A1	1	0	2	13	3	0	25	1	0	0	0	3	E	0	0	20791	1992
1	2015	0	S1	3	0	2	13	1	0	25	1	0	0	0	3		0	0	20802	1974
1	2017	1	A1	1	0	2	13	2	0	25	1	0	0	0	3		0	0	20802	1974
1	2015	0	S1	3	0	2	13	1	0	25	1	0	0	0	3	E	0	0	20805	1995
1	2014	0	S1	3	0	2	13	1	0	25	1	0	0	0	3		0	0	20828	1978
1	2016	1	A1	1	0	2	13	1	0	23	1	0	0	0	3	D	0	0	20856	1995
1	2016	0	S1	3	0	2	13	6	0	25	1	0	0	0	3		0	0	20862	1982
1	2017	1	A1	1	0	2	13	6	0	25	1	0	0	0	3	E	0	0	20862	1982
1	2017	1	A2	2	0	2	13	1	0	24	1	0	0	1	3		0	0	20887	1994
1	2018	1	A1	1	0	2	13	2	0	24	1	0	0	1	3	D	0	0	20887	1994
1	2016	1	A1	1	0	2	13	1	0	24	1	0	0	1	3		0	0	20929	1995
1	2017	1	A1	1	0	2	13	2	0	24	1	0	0	1	3		0	0	20929	1995
1	2016	1	A1	1	0	2	13	1	0	25	1	0	0	0	3		0	0	20955	1997
1	2016	1	A1	1	0	2	13	1	0	27	1	0	0	0	3	D	0	0	20957	1992
1	2017	0	S1	3	0	2	13	1	0	25	1	0	0	0	3		0	0	20959	1995
1	2015	1	A1	1	0	2	13	1	0	25	1	0	0	0	3		0	0	21011	1994
1	2018	1	A1	1	0	2	13	1	0	24	1	0	0	0	3		0	0	21067	1994
1	2016	1	A1	1	0	2	13	1	0	25	1	0	0	0	3	B	0	0	21091	1997
1	2019	1	A2	2	0	2	13	1	0	23	1	0	0	0	3	B	0	0	21120	1997
1	2019	1	A1	1	0	2	13	1	0	23	1	0	0	0	3		0	0	21122	1998
1	2014	0	S1	3	0	2	13	1	0	25	1	0	0	0	3		0	0	21210	1994
1	2015	1	A1	1	0	2	13	1	0	23	1	0	0	0	3	D	0	0	21218	1995
1	2016	1	A1	1	0	2	13	1	0	25	1	0	0	0	3		0	0	21258	1995
1	2016	0	S1	3	0	2	13	1	0	25	1	0	0	1	3		0	0	21279	1995
1	2015	0	S1	3	0	2	13	1	0	25	1	0	0	0	3	E	0	0	21311	1994
1	2016	1	A1	1	0	2	13	6	0	25	1	0	0	0	3		0	0	21398	1990
1	2014	1	A1	1	0	2	13	1	0	25	1	0	0	0	3	E	0	0	21558	1992
1	2015	1	A1	1	0	2	13	1	0	25	1	0	0	0	3	E	0	0	21566	1994
1	2014	1	A1	1	0	2	13	1	0	25	1	0	0	0	3	D	0	0	21578	1982
1	2014	1	A1	1	0	2	13	1	0	23	1	0	0	1	3	E	0	0	21596	1993
1	2015	1	A1	1	0	2	13	1	0	23	1	0	0	0	3	D	0	0	21641	1995
1	2016	1	A1	1	0	2	13	1	0	25	1	0	0	0	3	D	0	0	21651	1979
1	2015	0	S1	3	0	2	13	1	0	25	1	0	0	0	3		0	0	21665	1995
1	2015	1	A1	1	0	2	13	1	0	25	1	0	0	0	3	D	0	0	21697	1994
1	2016	1	A1	1	0	2	13	1	0	23	1	0	0	1	3	B	0	0	21700	1989
1	2018	1	A1	1	0	2	13	1	0	23	1	0	0	1	3	D	0	0	21775	1989
1	2017	0	S1	3	0	2	13	1	0	25	1	0	0	0	3	E	0	0	21783	1991
1	2016	1	A1	1	0	2	13	1	0	24	1	0	0	0	3	C	0	0	21786	1997
1	2014	1	A1	1	0	2	13	1	0	25	1	0	0	0	3	D	0	0	21837	1993
1	2016	0	S1	3	0	2	13	1	0	25	1	0	0	0	3	D	0	0	21851	1966
1	2014	1	A1	1	0	2	13	1	0	25	1	0	0	0	3		0	0	21877	1995
1	2016	1	A1	1	0	2	13	1	0	27	1	0	0	1	3		0	0	21891	1975
1	2017	0	S1	3	0	2	13	1	0	25	1	0	0	0	3	E	0	0	21920	1998
1	2017	0	S1	3	0	2	13	1	0	25	1	0	0	0	3	D	0	0	21959	1991
1	2016	1	A1	1	0	2	13	1	0	25	1	0	0	0	3		0	0	21999	1981
1	2015	0	S1	3	0	2	13	1	0	25	1	0	0	0	3	E	0	0	22059	1989
1	2017	1	A2	2	0	2	13	1	0	25	1	0	0	0	3		0	0	22083	1997
1	2017	0	S1	3	0	2	13	1	0	25	1	0	0	0	3		0	0	22124	1993
1	2014	1	A1	1	0	2	13	1	0	24	1	0	0	1	3	A	0	0	22241	1986
1	2017	1	A2	2	0	2	13	1	0	24	1	0	0	0	3		0	0	22242	1987
1	2016	1	A1	1	0	2	13	1	0	25	1	0	0	0	3		0	0	22272	1992
1	2015	1	A1	1	0	2	13	1	0	25	1	0	0	1	3		0	0	22292	1991
1	2014	1	A1	1	0	2	13	1	0	27	1	0	0	1	3	D	0	0	22305	1991
1	2017	1	A1	1	0	2	13	1	0	25	1	0	0	1	3	E	0	0	22357	1997
1	2015	1	A1	1	0	2	13	4	0	23	1	0	0	0	3		0	0	22368	1990
1	2017	1	A1	1	0	2	13	6	0	23	1	0	0	0	3		0	0	22368	1990
1	2017	0	S1	3	0	2	13	1	0	25	1	0	0	0	3		0	0	22375	1993
1	2017	1	A2	2	0	2	13	1	0	24	1	0	0	0	3	D	0	0	22397	1997
1	2017	1	A2	2	0	2	13	1	0	24	1	0	0	0	3		0	0	22453	1991
1	2019	1	A1	1	0	2	13	1	0	25	1	0	0	0	3		0	0	22506	1999
1	2019	1	A2	2	0	2	13	1	0	23	1	0	0	0	3	D	0	0	22515	1993
1	2015	1	A1	1	0	2	13	1	0	25	1	0	0	0	3	C	0	0	22610	1974
1	2016	1	A1	1	0	2	13	1	0	25	1	0	0	0	3	C	0	0	22625	1987
1	2015	1	A1	1	0	2	13	1	0	24	1	0	0	0	3	D	0	0	22630	1992
1	2016	0	S1	3	0	2	13	1	0	25	1	0	0	0	3	D	0	0	22840	1997
1	2016	0	S1	3	0	2	13	1	0	25	1	0	0	0	3	E	0	0	22853	1993
1	2014	1	A1	1	0	2	13	1	0	24	1	0	0	0	3	D	0	0	22855	1992
1	2017	1	A2	2	0	2	13	1	0	25	1	0	0	0	3		0	0	22863	1991
1	2017	0	S1	3	0	2	13	1	0	25	1	0	0	0	3		0	0	22931	1984
1	2014	1	A1	1	0	2	13	1	0	27	1	0	0	0	3	D	0	0	22940	1995
1	2015	1	A1	1	0	2	13	1	0	25	1	0	0	1	3		0	0	22976	1990
1	2015	0	S1	3	0	2	13	1	0	25	1	0	0	0	3		0	0	23027	1990
1	2015	0	S1	3	0	2	13	1	0	25	1	0	0	1	3	D	0	0	23051	1992
1	2016	1	A1	1	0	2	13	1	0	25	1	0	0	0	3	B	0	0	23067	1994
1	2016	1	A1	1	0	2	13	1	0	25	1	0	0	1	3	E	0	0	23079	1993
1	2015	1	A1	1	0	2	13	1	0	24	1	0	0	0	3		0	0	23082	1994
1	2015	1	A1	1	0	2	13	1	0	25	1	0	0	0	3	C	0	0	23120	1995
1	2014	1	A1	1	0	2	13	1	0	27	1	0	0	1	3		0	0	23126	1992
1	2015	1	A1	1	0	2	13	2	0	27	1	0	0	1	3		0	0	23126	1992
1	2014	1	A1	1	0	2	13	3	0	25	1	0	0	1	3		0	0	23132	1993
1	2017	1	A2	2	0	2	13	1	0	23	1	0	0	0	3		0	0	23135	1990
1	2014	1	A1	1	0	2	13	1	0	25	1	0	0	0	3	D	0	0	23164	1995
1	2016	1	A1	1	0	2	13	1	0	25	1	0	0	0	3		0	0	23192	1997
1	2015	1	A1	1	0	2	13	1	0	24	1	0	0	0	3	D	0	0	23198	1994
1	2018	1	A1	1	0	2	13	1	0	23	1	0	0	1	3		0	0	23206	1997
1	2016	1	A1	1	0	2	13	1	0	25	1	0	0	0	3	D	0	0	23208	1995
1	2017	1	A2	2	0	2	13	1	0	25	1	0	0	0	3		0	0	23209	1998
1	2018	1	A1	1	0	2	13	1	0	25	1	0	0	0	3		0	0	23209	1998
1	2019	1	A1	1	0	2	13	1	0	25	1	0	0	0	3		0	0	23209	1998
1	2015	1	A1	1	0	2	13	1	0	25	1	0	0	0	3		0	0	23237	1993
1	2014	1	A1	1	0	2	13	1	0	23	1	0	0	1	3	B	0	0	23281	1983
1	2016	1	A1	1	0	2	13	1	0	24	1	0	0	0	3		0	0	23319	1991
1	2017	0	S1	3	0	2	13	1	0	25	1	0	0	0	3	C	0	0	23351	1997
1	2014	1	A1	1	0	2	13	1	0	23	1	0	0	0	3	A	0	0	23394	1992
1	2014	1	A1	1	0	2	13	1	0	24	1	0	0	0	3		0	0	23411	1994
1	2017	1	A1	1	0	2	13	4	0	24	1	0	0	0	3		0	0	23411	1994
1	2014	0	S1	3	0	2	13	1	0	25	1	0	0	0	3	D	0	0	23484	1993
1	2015	1	A1	1	0	2	13	4	0	25	1	0	0	0	3	D	0	0	23519	1991
1	2016	1	A1	1	0	2	13	1	0	25	1	0	0	0	3	C	0	0	23562	1997
1	2014	1	A1	1	0	2	13	1	0	25	1	0	0	0	3		0	0	23603	1994
1	2017	0	S1	3	0	2	13	1	0	25	1	0	0	0	3	C	0	0	23607	1992
1	2014	1	A1	1	0	2	13	1	0	24	1	0	0	0	3	B	0	0	23624	1990
1	2017	1	A2	2	0	2	13	1	0	23	1	0	0	0	3		0	0	23629	1990
1	2019	1	A2	2	0	2	13	3	0	23	1	0	0	0	3		0	0	23629	1990
1	2016	1	A1	1	0	2	13	1	0	25	1	0	0	0	3	E	0	0	23642	1997
1	2016	1	A1	1	0	2	13	1	0	25	1	0	0	0	3	A	0	0	23675	1993
1	2015	1	A1	1	0	2	13	1	0	25	1	0	0	0	3		0	0	23681	1993
1	2016	1	A1	1	0	2	13	1	0	23	1	0	0	0	3	D	0	0	23698	1993
1	2015	1	A1	1	0	2	13	1	0	23	1	0	0	0	3		0	0	23700	1993
1	2017	1	A2	2	0	2	13	1	0	23	1	0	0	0	3		0	0	23740	1993
1	2014	1	A1	1	0	2	13	1	0	25	1	0	0	1	3		0	0	23797	1972
1	2015	1	A1	1	0	2	13	1	0	25	1	0	0	1	3		0	0	23828	1995
1	2018	1	A1	1	0	2	13	1	0	25	1	0	0	1	3		0	0	23828	1995
1	2016	1	A1	1	0	2	13	1	0	25	1	0	0	0	3	D	0	0	23842	1991
1	2016	1	A1	1	0	2	13	1	0	25	1	0	0	0	3	C	0	0	23847	1975
1	2015	1	A1	1	0	2	13	1	0	24	1	0	0	0	3		0	0	23853	1991
1	2016	1	A1	1	0	2	13	1	0	25	1	0	0	1	3		0	0	23870	1994
1	2016	0	S1	3	0	2	13	1	0	25	1	0	0	1	3		0	0	23876	1993
1	2014	1	A1	1	0	2	13	1	0	23	1	0	0	0	3	E	0	0	23885	1995
1	2015	1	A1	1	0	2	13	1	0	23	1	0	0	1	3		0	0	23923	1994
1	2015	1	A1	1	0	2	13	1	0	25	1	0	0	0	3	A	0	0	23936	1994
1	2016	1	A1	1	0	2	13	1	0	23	1	0	0	1	3	E	0	0	23945	1991
1	2019	1	A1	1	0	2	13	1	0	24	1	0	0	0	3	D	0	0	23984	1998
1	2014	0	S1	3	0	2	13	1	0	25	1	0	0	0	3		0	0	24016	1968
1	2015	1	A1	1	0	2	13	1	0	23	1	0	0	1	3	B	0	0	24067	1982
1	2018	1	A1	1	0	2	13	1	0	24	1	0	0	0	3		0	0	24091	1994
1	2019	1	A1	1	0	2	13	2	0	24	1	0	0	0	3	D	0	0	24091	1994
1	2016	1	A1	1	0	2	13	1	0	25	1	0	0	0	3	D	0	0	24102	1994
1	2015	0	S1	3	0	2	13	1	0	25	1	0	0	0	3		0	0	24133	1994
1	2016	1	A1	1	0	2	13	1	0	23	1	0	0	0	3	B	0	0	24207	1995
1	2015	1	A1	1	0	2	13	1	0	25	1	0	0	0	3		0	0	24225	1977
1	2016	0	S1	3	0	2	13	5	0	25	1	0	0	0	3		0	0	24239	1992
1	2017	0	S1	3	0	2	13	6	0	25	1	0	0	0	3		0	0	24239	1992
1	2014	1	A1	1	0	2	13	4	0	25	1	0	0	0	3		0	0	24256	1984
1	2017	0	S1	3	0	2	13	1	0	25	1	0	0	0	3	E	0	0	24340	1995
1	2017	0	S1	3	0	2	13	1	0	25	1	0	0	1	3		0	0	24365	1997
1	2016	1	A1	1	0	2	13	1	0	25	1	0	0	0	3		0	0	24390	1997
1	2016	1	A1	1	0	2	13	1	0	25	1	0	0	0	3		0	0	24414	1997
1	2017	1	A1	1	0	2	13	2	0	25	1	0	0	0	3		0	0	24414	1997
1	2019	1	A1	1	0	2	13	1	0	25	1	0	0	0	3		0	0	24423	1981
1	2014	1	A1	1	0	2	13	1	0	23	1	0	0	0	3	D	0	0	24443	1993
1	2015	1	A1	1	0	2	13	1	0	23	1	0	0	1	3	D	0	0	24447	1995
1	2015	1	A1	1	0	2	13	1	0	25	1	0	0	0	3		0	0	24470	1995
1	2017	0	S1	3	0	2	13	3	0	25	1	0	0	0	3	E	0	0	24470	1995
1	2016	1	A1	1	0	2	13	1	0	23	1	0	0	0	3		0	0	24474	1978
1	2016	0	S1	3	0	2	13	1	0	25	1	0	0	0	3	D	0	0	24480	1994
1	2014	0	S1	3	0	2	13	1	0	25	1	0	0	0	3	D	0	0	24511	1994
1	2016	1	A1	1	0	2	13	1	0	25	1	0	0	1	3	E	0	0	24514	1997
1	2016	0	S1	3	0	2	13	1	0	25	1	0	0	0	3	E	0	0	24524	1994
1	2014	1	A1	1	0	2	13	1	0	25	1	0	0	0	3	C	0	0	24577	1993
1	2014	0	S1	3	0	2	13	1	0	25	1	0	0	0	3	D	0	0	24583	1990
1	2015	1	A1	1	0	2	13	1	0	23	1	0	0	0	3	D	0	0	24584	1995
1	2014	1	A1	1	0	2	13	1	0	27	1	0	0	0	3	B	0	0	24598	1990
1	2014	1	A1	1	0	2	13	1	0	25	1	0	0	0	3		0	0	24610	1980
1	2017	1	A1	1	0	2	13	4	0	25	1	0	0	0	3	C	0	0	24610	1980
1	2017	0	S1	3	0	2	13	1	0	25	1	0	0	0	3	D	0	0	24684	1997
1	2014	1	A1	1	0	2	13	1	0	27	1	0	0	0	3		0	0	24802	1994
1	2016	0	S1	3	0	2	13	1	0	25	1	0	0	0	3		0	0	24816	1997
1	2017	0	S1	3	0	2	13	2	0	25	1	0	0	0	3		0	0	24816	1997
1	2015	1	A1	1	0	2	13	1	0	25	1	0	0	0	3	C	0	0	24869	1995
1	2014	1	A1	1	0	2	13	1	0	25	1	0	0	1	3	E	0	0	24879	1994
1	2015	1	A1	1	0	2	13	1	0	25	1	0	0	1	3	C	0	0	24928	1994
1	2017	1	A2	2	0	2	13	1	0	25	1	0	0	1	3		0	0	24956	1995
1	2016	0	S1	3	0	2	13	1	0	25	1	0	0	0	3		0	0	24984	1997
1	2017	0	S1	3	0	2	13	2	0	25	1	0	0	0	3		0	0	24984	1997
1	2016	1	A1	1	0	2	13	1	0	25	1	0	0	0	3	E	0	0	25031	1997
1	2016	1	A1	1	0	2	13	1	0	25	1	0	0	1	3		0	0	25065	1997
1	2018	1	A1	1	0	2	13	7	0	25	1	0	0	0	3		0	0	25140	1993
1	2016	1	A1	1	0	2	13	1	0	24	1	0	0	0	3		0	0	25171	1995
1	2015	1	A1	1	0	2	13	1	0	25	1	0	0	0	3	D	0	0	25179	1994
1	2016	0	S1	3	0	2	13	1	0	25	1	0	0	0	3	D	0	0	25260	1997
1	2014	1	A1	1	0	2	13	1	0	23	1	0	0	0	3		0	0	25264	1994
1	2017	0	S1	3	0	2	13	1	0	25	1	0	0	0	3		0	0	25287	1995
1	2015	1	A1	1	0	2	13	1	0	23	1	0	0	0	3	E	0	0	25288	1994
1	2014	1	A1	1	0	2	13	1	0	23	1	0	0	0	3	A	0	0	25334	1994
1	2015	1	A1	1	0	2	13	1	0	25	1	0	0	0	3	C	0	0	25336	1995
1	2019	1	A1	1	0	2	13	1	0	24	1	0	0	0	3		0	0	25338	1999
1	2015	1	A1	1	0	2	13	1	0	25	1	0	0	0	3	D	0	0	25420	1994
1	2015	0	S1	3	0	2	13	1	0	25	1	0	0	1	3		0	0	25520	1982
1	2014	0	S1	3	0	2	13	1	0	25	1	0	0	0	3	E	0	0	25582	1983
1	2016	1	A1	1	0	2	13	1	0	23	1	0	0	1	3	C	0	0	25773	1997
1	2014	1	A1	1	0	2	13	1	0	25	1	0	0	0	3	E	0	0	25782	1995
1	2016	1	A1	1	0	2	13	1	0	23	1	0	0	0	3	B	0	0	25794	1987
1	2016	0	S1	3	0	2	13	1	0	25	1	0	0	0	3		0	0	25836	1987
1	2016	1	A1	1	0	2	13	1	0	24	1	0	0	0	3	D	0	0	25849	1995
1	2014	1	A1	1	0	2	13	1	0	23	1	0	0	0	3	B	0	0	25877	1995
1	2016	0	S1	3	0	2	13	1	0	25	1	0	0	0	3		0	0	25892	1993
1	2015	1	A1	1	0	2	13	1	0	24	1	0	0	0	3	C	0	0	25971	1991
1	2016	1	A1	1	0	2	13	1	0	23	1	0	0	0	3	C	0	0	26015	1997
1	2019	1	A2	2	0	2	13	1	0	23	1	0	0	0	3	D	0	0	26021	1995
1	2014	0	S1	3	0	2	13	1	0	25	1	0	0	0	3	E	0	0	26034	1993
1	2014	1	A1	1	0	2	13	1	0	24	1	0	0	0	3	C	0	0	26081	1993
1	2017	1	A1	1	0	2	13	1	0	25	1	0	0	0	3	D	0	0	26093	1984
1	2014	0	S1	3	0	2	13	1	0	25	1	0	0	1	3	E	0	0	26112	1990
1	2015	1	A1	1	0	2	13	1	0	25	1	0	0	0	3		0	0	26145	1995
1	2014	1	A1	1	0	2	13	1	0	23	1	0	0	1	3		0	0	26216	1979
1	2015	1	A1	1	0	2	13	1	0	25	1	0	0	1	3		0	0	26221	1984
1	2015	1	A1	1	0	2	13	1	0	25	1	0	0	0	3		0	0	26234	1995
1	2017	0	S1	3	0	2	13	1	0	25	1	0	0	1	3	E	0	0	26268	1997
1	2016	1	A1	1	0	2	13	1	0	25	1	0	0	0	3		0	0	26282	1991
1	2014	0	S1	3	0	2	13	1	0	25	1	0	0	0	3	D	0	0	26304	1969
1	2017	1	A2	2	0	2	13	1	0	23	1	0	0	0	3	D	0	0	26306	1996
1	2015	1	A1	1	0	2	13	1	0	23	1	0	0	0	3	C	0	0	26328	1966
1	2017	0	S1	3	0	2	13	1	0	25	1	0	0	0	3	D	0	0	26343	1997
1	2015	0	S1	3	0	2	13	1	0	25	1	0	0	0	3		0	0	26432	1986
1	2016	0	S1	3	0	2	13	1	0	25	1	0	0	0	3	E	0	0	26445	1995
1	2014	1	A1	1	0	2	13	1	0	23	1	0	0	0	3	A	0	0	26456	1991
1	2015	1	A1	1	0	2	13	1	0	24	1	0	0	0	3		0	0	26506	1977
1	2017	1	A2	2	0	2	13	1	0	25	1	0	0	0	3		0	0	26514	1995
1	2019	1	A1	1	0	2	13	1	0	25	1	0	0	0	3		0	0	26576	1995
1	2014	0	S1	3	0	2	13	1	0	25	1	0	0	0	3	E	0	0	26626	1993
1	2016	0	S1	3	0	2	13	1	0	25	1	0	0	0	3		0	0	26641	1997
1	2017	0	S1	3	0	2	13	2	0	25	1	0	0	0	3	D	0	0	26641	1997
1	2016	0	S1	3	0	2	13	1	0	25	1	0	0	0	3		0	0	26690	1997
1	2016	1	A1	1	0	2	13	1	0	25	1	0	0	0	3	C	0	0	26737	1997
1	2016	1	A1	1	0	2	13	1	0	27	1	0	0	0	3		0	0	26743	1995
1	2014	1	A1	1	0	2	13	1	0	24	1	0	0	0	3	E	0	0	26773	1994
1	2014	1	A1	1	0	2	13	1	0	25	1	0	0	0	3		0	0	26798	1989
1	2014	0	S1	3	0	2	13	3	0	25	1	0	0	1	3	E	0	0	26807	1993
1	2019	1	A2	2	0	2	13	1	0	23	1	0	0	0	3	C	0	0	26906	1991
1	2015	1	A1	1	0	2	13	1	0	25	1	0	0	0	3	A	0	0	26967	1963
1	2014	0	S1	3	0	2	13	1	0	25	1	0	0	0	3		0	0	27058	1994
1	2017	0	S1	3	0	2	13	4	0	25	1	0	0	0	3	D	0	0	27058	1994
1	2016	0	S1	3	0	2	13	1	0	25	1	0	0	0	3		0	0	27091	1994
1	2016	1	A1	1	0	2	13	1	0	25	1	0	0	0	3		0	0	27100	1985
1	2014	1	A1	1	0	2	13	1	0	24	1	0	0	0	3	D	0	0	27104	1990
1	2016	1	A1	1	0	2	13	1	0	25	1	0	0	0	3	D	0	0	27121	1995
1	2016	1	A1	1	0	2	13	1	0	25	1	0	0	0	3	D	0	0	27130	1997
1	2019	1	A1	1	0	2	13	1	0	24	1	0	0	0	3		0	0	27163	1969
1	2015	0	S1	3	0	2	13	1	0	25	1	0	0	1	3		0	0	27174	1993
1	2016	1	A1	1	0	2	13	1	0	25	1	0	0	0	3		0	0	27189	1995
1	2015	1	A1	1	0	2	13	1	0	27	1	0	0	1	3		0	0	27205	1990
1	2017	1	A2	2	0	2	13	1	0	25	1	0	0	0	3		0	0	27253	1990
1	2015	1	A1	1	0	2	13	1	0	25	1	0	0	0	3	D	0	0	27259	1989
1	2016	0	S1	3	0	2	13	1	0	25	1	0	0	0	3	D	0	0	27288	1996
1	2014	1	A1	1	0	2	13	1	0	25	1	0	0	0	3	C	0	0	27326	1960
1	2016	1	A1	1	0	2	13	1	0	25	1	0	0	0	3		0	0	27389	1996
1	2014	0	S1	3	0	2	13	1	0	25	1	0	0	1	3	D	0	0	27424	1993
1	2017	1	A2	2	0	2	13	1	0	25	1	0	0	0	3		0	0	27451	1996
1	2016	0	S1	3	0	2	13	1	0	25	1	0	0	0	3		0	0	27750	1994
1	2014	1	A1	1	0	2	13	1	0	25	1	0	0	0	3	D	0	0	27861	1987
1	2017	1	A2	2	0	2	13	1	0	24	1	0	0	0	3		0	0	27870	1995
1	2015	1	A1	1	0	2	13	1	0	24	1	0	0	0	3	D	0	0	27887	1993
1	2015	0	S1	3	0	2	13	1	0	25	1	0	0	0	3		0	0	27897	1996
1	2015	1	A1	1	0	2	13	1	0	25	1	0	0	0	3	D	0	0	27909	1982
1	2016	1	A1	1	0	2	13	1	0	27	1	0	0	0	3	E	0	0	27916	1997
1	2014	1	A1	1	0	2	13	1	0	25	1	0	0	0	3	A	0	0	27937	1978
1	2014	0	S1	3	0	2	13	1	0	25	1	0	0	0	3	C	0	0	27959	1993
1	2014	1	A1	1	0	2	13	1	0	24	1	0	0	0	3		0	0	27962	1993
1	2017	1	A1	1	0	2	13	1	0	25	1	0	0	1	3		0	0	28030	1996
1	2014	1	A1	1	0	2	13	1	0	23	1	0	0	0	3	C	0	0	28043	1980
1	2017	1	A2	2	0	2	13	1	0	25	1	0	0	1	3		0	0	28075	1997
1	2017	1	A2	2	0	2	13	1	0	24	1	0	0	0	3		0	0	28088	1996
1	2018	1	A1	1	0	2	13	1	0	24	1	0	0	0	3		0	0	28088	1996
1	2014	1	A1	1	0	2	13	1	0	23	1	0	0	0	3	C	0	0	28104	1986
1	2015	1	A1	1	0	2	13	1	0	25	1	0	0	0	3		0	0	28149	1984
1	2015	1	A1	1	0	2	13	1	0	25	1	0	0	0	3	A	0	0	28209	1973
1	2014	0	S1	3	0	2	13	1	0	25	1	0	0	0	3		0	0	28286	1994
1	2017	1	A1	1	0	2	13	1	0	25	1	0	0	0	3	E	0	0	28287	1997
1	2015	0	S1	3	0	2	13	1	0	25	1	0	0	0	3	E	0	0	28288	1996
1	2019	1	A1	1	0	2	13	1	0	23	1	0	0	1	3		0	0	28363	2000
1	2014	1	A1	1	0	2	13	1	0	25	1	0	0	0	3		0	0	28371	1994
1	2019	1	A1	1	0	2	13	1	0	25	1	0	0	0	3		0	0	28379	1998
1	2016	0	S1	3	0	2	13	1	0	25	1	0	0	0	3		0	0	28427	1997
1	2015	1	A1	1	0	2	13	1	0	24	1	0	0	0	3	D	0	0	28438	1994
1	2019	1	A1	1	0	2	13	1	0	24	1	0	0	0	3	C	0	0	28439	1998
1	2014	1	A1	1	0	2	13	1	0	24	1	0	0	0	3	A	0	0	28459	1994
1	2014	0	S1	3	0	2	13	1	0	25	1	0	0	0	3		0	0	28537	1990
1	2015	0	S1	3	0	2	13	1	0	25	1	0	0	0	3	D	0	0	28543	1974
1	2014	1	A1	1	0	2	13	1	0	23	1	0	0	0	3		0	0	28551	1986
1	2016	1	A1	1	0	2	13	3	0	23	1	0	0	0	3	E	0	0	28551	1986
1	2014	0	S1	3	0	2	13	1	0	25	1	0	0	0	3		0	0	28556	1995
1	2017	0	S1	3	0	2	13	4	0	25	1	0	0	0	3		0	0	28556	1995
1	2015	0	S1	3	0	2	13	1	0	25	1	0	0	0	3	C	0	0	28636	1995
1	2017	1	A2	2	0	2	13	1	0	25	1	0	0	0	3		0	0	28687	1998
1	2014	1	A1	1	0	2	13	1	0	23	1	0	0	1	3		0	0	28704	1993
1	2016	1	A1	1	0	2	13	1	0	23	1	0	0	0	3		0	0	28753	1991
1	2017	1	A2	2	0	2	13	1	0	25	1	0	0	0	3	E	0	0	28868	1997
1	2016	1	A1	1	0	2	13	1	0	23	1	0	0	0	3	C	0	0	28886	1997
1	2018	1	A1	1	0	2	13	1	0	24	1	0	0	0	3		0	0	28938	1981
1	2017	1	A2	2	0	2	13	1	0	25	1	0	0	1	3		0	0	29112	1986
1	2018	1	A1	1	0	2	13	1	0	25	1	0	0	1	3	D	0	0	29112	1986
1	2016	1	A1	1	0	2	13	1	0	25	1	0	0	0	3		0	0	29158	1993
1	2017	1	A1	1	0	2	13	2	0	25	1	0	0	0	3	D	0	0	29158	1993
1	2015	1	A1	1	0	2	13	1	0	27	1	0	0	0	3	E	0	0	29166	1993
1	2016	1	A1	1	0	2	13	1	0	25	1	0	0	0	3	E	0	0	29190	1986
1	2016	0	S1	3	0	2	13	1	0	25	1	0	0	0	3		0	0	29292	1981
1	2017	0	S1	3	0	2	13	2	0	25	1	0	0	0	3	E	0	0	29292	1981
1	2017	1	A2	2	0	2	13	1	0	25	1	0	0	0	3		0	0	29297	1986
1	2016	1	A1	1	0	2	13	1	0	25	1	0	0	1	3		0	0	29307	1982
1	2017	1	A2	2	0	2	13	1	0	25	1	0	0	0	3	D	0	0	29315	1971
1	2016	1	A1	1	0	2	13	1	0	25	1	0	0	0	3	B	0	0	29332	1980
1	2014	1	A1	1	0	2	13	1	0	24	1	0	0	1	3	E	0	0	29380	1988
1	2014	1	A1	1	0	2	13	1	0	23	1	0	0	0	3	C	0	0	29429	1991
1	2015	1	A1	1	0	2	13	1	0	25	1	0	0	0	3	C	0	0	29435	1990
1	2016	0	S1	3	0	2	13	1	0	25	1	0	0	0	3	D	0	0	29490	1997
1	2017	0	S1	3	0	2	13	1	0	25	1	0	0	0	3		0	0	29513	1986
1	2016	0	S1	3	0	2	13	1	0	25	1	0	0	0	3	E	0	0	29529	1990
1	2016	1	A1	1	0	2	13	1	0	25	1	0	0	0	3	C	0	0	29546	1997
1	2015	1	A1	1	0	2	13	1	0	23	1	0	0	0	3		0	0	29558	1996
1	2015	1	A1	1	0	2	13	4	0	25	1	0	0	0	3	C	0	0	29580	1986
1	2014	0	S1	3	0	2	13	1	0	25	1	0	0	0	3	E	0	0	29620	1993
1	2016	0	S1	3	0	2	13	1	0	25	1	0	0	0	3		0	0	29630	1997
1	2017	0	S1	3	0	2	13	2	0	25	1	0	0	0	3		0	0	29630	1997
1	2014	0	S1	3	0	2	13	1	0	25	1	0	0	1	3	E	0	0	29696	1986
1	2019	1	A2	2	0	2	13	1	0	23	1	0	0	1	3		0	0	29717	1999
1	2018	1	A1	1	0	2	13	1	0	24	1	0	0	0	3		0	0	29724	1971
1	2019	1	A1	1	0	2	13	1	0	24	1	0	0	0	3	C	0	0	29724	1971
1	2019	1	A1	1	0	2	13	1	0	24	1	0	0	0	3	E	0	0	29752	1996
1	2019	1	A2	2	0	2	13	1	0	23	1	0	0	0	3		0	0	29844	1996
1	2019	1	A1	1	0	2	13	1	0	23	1	0	0	0	3	D	0	0	29848	2000
1	2019	1	A1	1	0	2	13	1	0	24	1	0	0	0	3	E	0	0	29854	1999
1	2017	1	A2	2	0	2	13	1	0	23	1	0	0	1	3		0	0	29893	1997
1	2016	0	S1	3	0	2	13	1	0	25	1	0	0	1	3	D	0	0	30016	1986
1	2015	1	A1	1	0	2	13	4	0	25	1	0	0	0	3	C	0	0	30084	1990
1	2016	1	A1	1	0	2	13	1	0	24	1	0	0	0	3	C	0	0	30088	1995
1	2016	1	A1	1	0	2	13	1	0	25	1	0	0	1	3	E	0	0	30160	1997
1	2015	0	S1	3	0	2	13	1	0	25	1	0	0	0	3	D	0	0	30173	1995
1	2015	1	A1	1	0	2	13	1	0	23	1	0	0	0	3		0	0	30329	1980
1	2016	1	A1	1	0	2	13	1	0	24	1	0	0	0	3		0	0	30390	1988
1	2015	1	A1	1	0	2	13	1	0	25	1	0	0	0	3	E	0	0	30439	1986
1	2015	1	A1	1	0	2	13	1	0	25	1	0	0	1	3	C	0	0	30441	1994
1	2017	1	A2	2	0	2	13	1	0	25	1	0	0	0	3		0	0	30549	1990
1	2017	0	S1	3	0	2	13	1	0	25	1	0	0	0	3	D	0	0	30553	1997
1	2015	1	A1	1	0	2	13	1	0	25	1	0	0	0	3	E	0	0	30593	1993
1	2016	1	A1	1	0	2	13	1	0	25	1	0	0	0	3	E	0	0	30639	1980
1	2015	1	A1	1	0	2	13	1	0	23	1	0	0	1	3		0	0	30647	1993
1	2016	0	S1	3	0	2	13	1	0	25	1	0	0	0	3		0	0	30655	1995
1	2016	1	A1	1	0	2	13	1	0	27	1	0	0	1	3		0	0	30677	1997
1	2016	1	A1	1	0	2	13	1	0	25	1	0	0	0	3	D	0	0	30693	1987
1	2017	0	S1	3	0	2	13	1	0	25	1	0	0	0	3		0	0	30741	1997
1	2018	1	A2	2	0	2	13	1	0	23	1	0	0	0	3		0	0	30786	1999
1	2019	1	A2	2	0	2	13	2	0	23	1	0	0	0	3		0	0	30786	1999
1	2018	1	A2	2	0	2	13	1	0	23	1	0	0	1	3		0	0	30789	1999
1	2019	1	A2	2	0	2	13	2	0	23	1	0	0	1	3	C	0	0	30789	1999
1	2018	1	A1	1	0	2	13	1	0	25	1	0	0	0	3		0	0	30820	1997
1	2016	1	A1	1	0	2	13	1	0	25	1	0	0	0	3	C	0	0	30933	1993
1	2016	0	S1	3	0	2	13	1	0	25	1	0	0	0	3	E	0	0	31031	1986
1	2015	0	S1	3	0	2	13	1	0	25	1	0	0	0	3		0	0	31038	1996
1	2016	1	A1	1	0	2	13	1	0	23	1	0	0	1	3		0	0	31094	1997
1	2017	1	A1	1	0	2	13	2	0	23	1	0	0	1	3		0	0	31094	1997
1	2015	1	A1	1	0	2	13	1	0	24	1	0	0	0	3		0	0	31118	1992
1	2017	1	A1	1	0	2	13	1	0	25	1	0	0	0	3	D	0	0	31134	1973
1	2016	1	A1	1	0	2	13	1	0	24	1	0	0	0	3		0	0	31142	1996
1	2017	1	A1	1	0	2	13	2	0	24	1	0	0	0	3	E	0	0	31142	1996
1	2015	1	A1	1	0	2	13	1	0	25	1	0	0	0	3		0	0	31149	1986
1	2016	1	A1	1	0	2	13	1	0	25	1	0	0	0	3	B	0	0	31178	1996
1	2014	1	A1	1	0	2	13	1	0	25	1	0	0	0	3	C	0	0	31245	1994
1	2016	0	S1	3	0	2	13	1	0	25	1	0	0	0	3	D	0	0	31305	1992
1	2017	1	A2	2	0	2	13	1	0	25	1	0	0	1	3		0	0	31346	1997
1	2014	1	A1	1	0	2	13	1	0	25	1	0	0	0	3		0	0	31354	1994
1	2016	1	A1	1	0	2	13	1	0	23	1	0	0	1	3		0	0	31359	1993
1	2016	1	A1	1	0	2	13	1	0	25	1	0	0	0	3		0	0	31425	1997
1	2019	1	A1	1	0	2	13	1	0	24	1	0	0	0	3	D	0	0	31459	1997
1	2019	1	A1	1	0	2	13	1	0	24	1	0	0	0	3		0	0	31464	1996
1	2016	1	A1	1	0	2	13	1	0	27	1	0	0	0	3		0	0	31472	1997
1	2014	1	A1	1	0	2	13	1	0	25	1	0	0	0	3	E	0	0	31475	1990
1	2019	1	A1	1	0	2	13	1	0	25	1	0	0	0	3		0	0	31484	1999
1	2016	1	A1	1	0	2	13	1	0	24	1	0	0	0	3		0	0	31510	1997
1	2017	1	A1	1	0	2	13	2	0	24	1	0	0	0	3		0	0	31510	1997
1	2019	1	A1	1	0	2	13	1	0	23	1	0	0	0	3		0	0	31557	1997
1	2019	1	A2	2	0	2	13	1	0	23	1	0	0	1	3		0	0	31558	1992
1	2016	1	A1	1	0	2	13	6	0	23	1	0	0	0	3	A	0	0	31587	1982
1	2014	1	A1	1	0	2	13	1	0	23	1	0	0	0	3		0	0	31614	1982
1	2017	0	S1	3	0	2	13	1	0	25	1	0	0	0	3	E	0	0	31616	1996
1	2015	0	S1	3	0	2	13	1	0	25	1	0	0	0	3		0	0	31672	1994
1	2014	0	S1	3	0	2	13	4	0	25	1	0	0	0	3	C	0	0	31691	1987
1	2015	1	A1	1	0	2	13	1	0	25	1	0	0	0	3		0	0	31827	1992
1	2018	1	A2	2	0	2	13	1	0	23	1	0	0	1	3		0	0	31863	1999
1	2018	1	A1	1	0	2	13	1	0	23	1	0	0	0	3		0	0	31865	1996
1	2019	1	A1	1	0	2	13	1	0	23	1	0	0	0	3	D	0	0	31865	1996
1	2016	1	A1	1	0	2	13	1	0	25	1	0	0	0	3	A	0	0	31887	1982
1	2016	1	A1	1	0	2	13	1	0	27	1	0	0	1	3		0	0	31908	1997
1	2017	1	A1	1	0	2	13	2	0	27	1	0	0	1	3	D	0	0	31908	1997
1	2016	1	A1	1	0	2	13	1	0	27	1	0	0	1	3		0	0	32170	1996
1	2015	1	A1	1	0	2	13	1	0	25	1	0	0	1	3	A	0	0	32172	1994
1	2014	0	S1	3	0	2	13	1	0	25	1	0	0	0	3	D	0	0	32231	1994
1	2014	1	A1	1	0	2	13	1	0	23	1	0	0	0	3	D	0	0	32274	1969
1	2016	0	S1	3	0	2	13	1	0	25	1	0	0	0	3	C	0	0	32313	1994
1	2016	1	A1	1	0	2	13	1	0	25	1	0	0	1	3		0	0	32328	1992
1	2017	1	A2	2	0	2	13	1	0	25	1	0	0	0	3		0	0	32357	1996
1	2016	1	A1	1	0	2	13	1	0	23	1	0	0	1	3	B	0	0	32411	1997
1	2015	0	S1	3	0	2	13	1	0	25	1	0	0	0	3	E	0	0	32425	1973
1	2015	1	A1	1	0	2	13	1	0	23	1	0	0	0	3		0	0	32556	1986
1	2015	0	S1	3	0	2	13	1	0	25	1	0	0	0	3		0	0	32584	1986
1	2018	1	A2	2	0	2	13	1	0	23	1	0	0	0	3		0	0	32738	1999
1	2019	1	A2	2	0	2	13	1	0	23	1	0	0	0	3		0	0	32738	1999
1	2018	1	A1	1	0	2	13	1	0	24	1	0	0	0	3	D	0	0	32742	1997
1	2018	1	A1	1	0	2	13	1	0	24	1	0	0	0	3		0	0	32746	1996
1	2019	1	A1	1	0	2	13	1	0	24	1	0	0	0	3	E	0	0	32746	1996
1	2017	1	A2	2	0	2	13	1	0	25	1	0	0	0	3		0	0	32773	1997
1	2015	1	A1	1	0	2	13	1	0	25	1	0	0	0	3	D	0	0	32782	1990
1	2017	1	A2	2	0	2	13	1	0	25	1	0	0	0	3	E	0	0	32836	1997
1	2016	0	S1	3	0	2	13	1	0	25	1	0	0	0	3	D	0	0	32984	1985
1	2015	0	S1	3	0	2	13	1	0	25	1	0	0	0	3		0	0	33013	1993
1	2014	1	A1	1	0	2	13	1	0	23	1	0	0	1	3		0	0	33027	1993
1	2019	1	A1	1	0	2	13	1	0	23	1	0	0	0	3		0	0	33061	2000
1	2019	1	A1	1	0	2	13	1	0	24	1	0	0	0	3	D	0	0	33063	1995
1	2017	1	A2	2	0	2	13	1	0	23	1	0	0	0	3		0	0	33134	1993
1	2015	1	A1	1	0	2	13	1	0	25	1	0	0	0	3	E	0	0	33250	1996
1	2016	1	A1	1	0	2	13	1	0	25	1	0	0	0	3	D	0	0	33342	1996
1	2015	1	A1	1	0	2	13	1	0	25	1	0	0	0	3		0	0	33356	1993
1	2016	1	A1	1	0	2	13	1	0	25	1	0	0	0	3		0	0	33363	1997
1	2017	1	A2	2	0	2	13	1	0	24	1	0	0	0	3		0	0	33442	1994
1	2018	1	A1	1	0	2	13	1	0	24	1	0	0	0	3	E	0	0	33442	1994
1	2015	1	A1	1	0	2	13	1	0	23	1	0	0	0	3	C	0	0	33476	1996
1	2017	0	S1	3	0	2	13	1	0	25	1	0	0	0	3		0	0	33501	1984
1	2015	1	A1	1	0	2	13	1	0	25	1	0	0	0	3	C	0	0	33505	1982
1	2017	1	A2	2	0	2	13	1	0	25	1	0	0	0	3		0	0	33510	1985
1	2014	1	A1	1	0	2	13	1	0	25	1	0	0	0	3		0	0	33606	1975
1	2017	1	A2	2	0	2	13	1	0	27	1	0	0	0	3		0	0	33619	1997
1	2018	1	A1	1	0	2	13	1	0	24	1	0	0	0	3		0	0	33782	1994
1	2016	1	A1	1	0	2	13	5	0	25	1	0	0	0	3		0	0	33848	1988
1	2016	1	A1	1	0	2	13	1	0	25	1	0	0	0	3	D	0	0	33977	1994
1	2014	1	A1	1	0	2	13	1	0	23	1	0	0	0	3		0	0	34013	1994
1	2015	1	A1	1	0	2	13	1	0	25	1	0	0	1	3	C	0	0	34125	1992
1	2015	1	A1	1	0	2	13	1	0	23	1	0	0	0	3	E	0	0	34140	1994
1	2015	1	A1	1	0	2	13	1	0	25	1	0	0	0	3	D	0	0	34227	1996
1	2017	1	A1	1	0	2	13	1	0	25	1	0	0	0	3	D	0	0	34230	1993
1	2015	1	A1	1	0	2	13	1	0	25	1	0	0	0	3		0	0	34263	1989
1	2018	1	A1	1	0	2	13	1	0	25	1	0	0	0	3		0	0	34263	1989
1	2015	1	A1	1	0	2	13	1	0	23	1	0	0	0	3		0	0	34350	1982
1	2015	0	S1	3	0	2	13	1	0	23	1	0	0	0	3		0	0	34350	1982
1	2016	1	A1	1	0	2	13	2	0	23	1	0	0	0	3	E	0	0	34350	1982
1	2014	1	A1	1	0	2	13	1	0	25	1	0	0	0	3		0	0	34411	1994
1	2016	0	S1	3	0	2	13	1	0	25	1	0	0	0	3		0	0	34492	1997
1	2017	0	S1	3	0	2	13	2	0	25	1	0	0	0	3	E	0	0	34492	1997
1	2015	1	A1	1	0	2	13	1	0	23	1	0	0	0	3	C	0	0	34540	1989
1	2014	0	S1	3	0	2	13	1	0	25	1	0	0	0	3		0	0	34631	1994
1	2015	1	A1	1	0	2	13	1	0	24	1	0	0	0	3		0	0	34655	1996
1	2019	1	A1	1	0	2	13	1	0	25	1	0	0	0	3		0	0	34691	1997
1	2015	0	S1	3	0	2	13	1	0	25	1	0	0	0	3		0	0	34692	1991
1	2017	1	A1	1	0	2	13	2	0	25	1	0	0	0	3	E	0	0	34692	1991
1	2019	1	A1	1	0	2	13	1	0	23	1	0	0	0	3	B	0	0	34696	1990
1	2017	0	S1	3	0	2	13	1	0	25	1	0	0	0	3	D	0	0	34700	1997
1	2014	1	A1	1	0	2	13	1	0	25	1	0	0	0	3	D	0	0	34707	1994
1	2015	1	A1	1	0	2	13	1	0	25	1	0	0	0	3	D	0	0	34858	1996
1	2018	1	A1	1	0	2	13	1	0	23	1	0	0	0	3		0	0	34889	1998
1	2019	1	A1	1	0	2	13	2	0	23	1	0	0	0	3		0	0	34889	1998
1	2016	1	A1	1	0	2	13	1	0	23	1	0	0	1	3	D	0	0	34968	1997
1	2016	0	S1	3	0	2	13	1	0	25	1	0	0	1	3		0	0	34971	1988
1	2017	1	A2	2	0	2	13	1	0	25	1	0	0	1	3		0	0	35117	1994
1	2016	1	A1	1	0	2	13	1	0	23	1	0	0	1	3	C	0	0	35225	1997
1	2015	0	S1	3	0	2	13	1	0	25	1	0	0	0	3	C	0	0	35249	1996
1	2017	0	S1	3	0	2	13	1	0	25	1	0	0	0	3		0	0	35272	1981
1	2014	1	A1	1	0	2	13	1	0	25	1	0	0	0	3	C	0	0	35290	1990
1	2016	0	S1	3	0	2	13	1	0	25	1	0	0	0	3		0	0	35299	1994
1	2017	0	S1	3	0	2	13	2	0	25	1	0	0	0	3	D	0	0	35299	1994
1	2014	1	A1	1	0	2	13	1	0	25	1	0	0	0	3		0	0	35334	1974
1	2016	1	A1	1	0	2	13	1	0	25	1	0	0	0	3		0	0	35441	1997
1	2016	1	A1	1	0	2	13	1	0	27	1	0	0	1	3		0	0	35456	1994
1	2017	1	A1	1	0	2	13	2	0	27	1	0	0	1	3		0	0	35456	1994
1	2017	0	S1	3	0	2	13	1	0	25	1	0	0	0	3		0	0	35596	1980
1	2016	1	A1	1	0	2	13	1	0	27	1	0	0	0	3	E	0	0	35613	1994
1	2017	1	A2	2	0	2	13	1	0	25	1	0	0	0	3		0	0	35659	1990
1	2016	1	A1	1	0	2	13	1	0	25	1	0	0	0	3	E	0	0	35684	1975
1	2017	1	A2	2	0	2	13	1	0	25	1	0	0	0	3		0	0	35697	1989
1	2016	0	S1	3	0	2	13	1	0	25	1	0	0	0	3	E	0	0	35727	1989
1	2016	1	A1	1	0	2	13	1	0	25	1	0	0	0	3	E	0	0	35787	1963
1	2017	1	A2	2	0	2	13	1	0	24	1	0	0	0	3		0	0	35799	1994
1	2019	1	A1	1	0	2	13	1	0	24	1	0	0	0	3	C	0	0	35803	1989
[truncated: 289,858+ more rows]
